# Supplementary material for: Clinical application of tumour-in-normal contamination assessment from whole genome sequencing
Source: Nat Commun. 2024 Jan 18;15:323. doi: 10.1038/s41467-023-44158-2 (PMC10796348; doi:10.1038/s41467-023-44158-2)
Supplement: Supplementary file 4 — Source Data [file 41467_2023_44158_MOESM4_ESM.xlsx]

## Sheet: Legend
	Columns interpretation (for tables on simulations and real data)
	VCF - sample ID (anonymised from GE)
	magzTIN - TIN score estimated at GE (alternative methods)
	TIN - Tumour in normal score by TINC using mutations only
	TIT - Tumour in tumour score by TINC using mutations only
	TIN_rf - TIN by TINC in read fraction units
	TIT_rf - TIT by TINC in read fraction units
	n_mutations_total - tumour mutational burden
	n_mutations_clonal - clonal mutations
	clonal_cluster - clonal cluster in the analysis by mobster
	latentvar_clonal_cutoff - min. assignment probability for a clonal mutations
	betas_mobster - mobster Bet a components
	tail_mobster - mobster tail
	K_mobster - mobster number of clusters
	n_binomial_clusters_bmix - Binomial clusters found by BMix
	n_binomial_clusters_viber - Binomial clusters found by VIBER
	binomial_peaks_bmix - Binomial peaks position by BMix
	params_VAF_range_tumour - TINC parameters (see Manual)
	params_cutoff_miscalled_clonal - TINC parameters (see Manual)
	params_cutoff_lv_assignment - TINC parameters (see Manual)
	params_cutoff_lv_assignment_dynamic - TINC parameters (see Manual)
	params_N - TINC parameters (see Manual)
	params_FAST - TINC parameters (see Manual)
	cna_params_used_chromosomes - TINC parameters (see Manual)
	cna_params_karyotype - TINC parameters (see Manual)
	cna_params_ploidy - TINC parameters (see Manual)
	TIN_CNA - Tumour in normal score by TINC using mutations and CNAs
	TIT_CNA - Tumour in tumour score by TINC using mutations and CNAs
	TIN_rf_CNA - TIN_CNA by TINC in read fraction units
	TIT_rf_CNA - TIT_CNA by TINC in read fraction units
	n_mutations_total_CNA - like the corresponding column, but for the analysis with CNAs
	n_mutations_clonal_CNA - like the corresponding column, but for the analysis with CNAs
	clonal_cluster_CNA - like the corresponding column, but for the analysis with CNAs
	latentvar_clonal_cutoff_CNA - like the corresponding column, but for the analysis with CNAs
	betas_mobster_CNA - like the corresponding column, but for the analysis with CNAs
	tail_mobster_CNA - like the corresponding column, but for the analysis with CNAs
	K_mobster_CNA - like the corresponding column, but for the analysis with CNAs
	n_binomial_clusters_bmix_CNA - like the corresponding column, but for the analysis with CNAs
	n_binomial_clusters_viber_CNA - like the corresponding column, but for the analysis with CNAs
	binomial_peaks_bmix_CNA - like the corresponding column, but for the analysis with CNAs
	params_VAF_range_tumour_CNA - like the corresponding column, but for the analysis with CNAs
	params_cutoff_miscalled_clonal_CNA - like the corresponding column, but for the analysis with CNAs
	params_cutoff_lv_assignment_CNA - like the corresponding column, but for the analysis with CNAs
	params_cutoff_lv_assignment_dynamic_CNA - like the corresponding column, but for the analysis with CNAs
	params_N_CNA - like the corresponding column, but for the analysis with CNAs
	params_FAST_CNA - like the corresponding column, but for the analysis with CNAs
	cna_params_used_chromosomes_CNA - like the corresponding column, but for the analysis with CNAs
	cna_params_karyotype_CNA - like the corresponding column, but for the analysis with CNAs
	cna_params_ploidy_CNA - like the corresponding column, but for the analysis with CNAs
	Cohort - identifier of the cohort
	ccube - Ccube purity
	magzPurity - alternative purity at GE
	SSNVdetin - DeTIN score (if available)
	aSCNA - other scores from our analyses
	detin - other scores from our analyses
	germline_source - source for germline matched with this sample
	disease_type - disease type classification
	disease_sub_type - disease subtype classification
	PASS_mutations - TINC test PASS/FAIL using just SNVs
	PASS_CNA - TINC test PASS/FAIL using SNVs and CNAs
	PASS_GEL - TINC test PASS/FAIL status using GE decision tree
	DEC_TREE_GEL - Decision-tree branch used by GE
	TIT_ccube_rf - TIT score estimated from an internal heuristic based on Ccube
	expected_rf - expected read fraction score
	expected_cf - expected cell fraction score
	blacklist_100k - indicator whether the sample was not a part of 100k programme
	PoN - indicates wheater the Panel of Normal as been used to filter for putative germline variants
	PF < x% - indicate wheater a population frequency filter of less than x% is applied to filter the variant

## Sheet: Figure 2 panels (b,d) and S1 
VCF	magzTIN	TIN	TIT	TIN_rf	TIT_rf	n_mutations_total	n_mutations_clonal	clonal_cluster	latentvar_clonal_cutoff	betas_mobster	tail_mobster	K_mobster	n_binomial_clusters_bmix	n_binomial_clusters_viber	binomial_peaks_bmix	params_VAF_range_tumour	params_cutoff_miscalled_clonal	params_cutoff_lv_assignment	params_cutoff_lv_assignment_dynamic	params_N	params_FAST	cna_params_used_chromosomes	cna_params_karyotype	cna_params_ploidy	TIN_CNA	TIT_CNA	TIN_rf_CNA	TIT_rf_CNA	n_mutations_total_CNA	n_mutations_clonal_CNA	clonal_cluster_CNA	latentvar_clonal_cutoff_CNA	betas_mobster_CNA	tail_mobster_CNA	K_mobster_CNA	n_binomial_clusters_bmix_CNA	n_binomial_clusters_viber_CNA	binomial_peaks_bmix_CNA	params_VAF_range_tumour_CNA	params_cutoff_miscalled_clonal_CNA	params_cutoff_lv_assignment_CNA	params_cutoff_lv_assignment_dynamic_CNA	params_N_CNA	params_FAST_CNA	cna_params_used_chromosomes_CNA	cna_params_karyotype_CNA	cna_params_ploidy_CNA	Cohort	ccube
HAEM054-01_HAEM054-11	0.05	0.114986056501117	0.748495836134071	0.114986056501117	0.748495836134071	13954	11317	C2	0.75	2	2	3	1	5	0.0574930282505585	0:0.95	0.95	0.75	FALSE	20000	FALSE	NA	NA	NA	0.117554786620531	0.795218891365268	0.117554786620531	0.795218891365268	10944	10359	C1	0.75	1	1	2	1	2	0.0587773933102653	0:0.95	0.95	0.75	FALSE	20000	FALSE	chr1:chr2:chr3:chr4:chr5:chr6:chr7:chr8:chr9:chr10:chr11:chr12:chr13:chr14:chr15:chr16:chr17:chr18:chr19:chr20:chr21:chr22:chrX	01:01:00	2	Haematological Synthetic	0.88
HAEM054-01_HAEM054-11	0.025	0.0705960693709669	0.805528712886446	0.0705960693709669	0.805528712886446	15485	13341	C1	0.75	1	1	2	1	5	0.0352980346854835	0:0.95	0.95	0.75	FALSE	20000	FALSE	NA	NA	NA	0.069801459292565	0.801671634023156	0.069801459292565	0.801671634023156	12097	11380	C1	0.75	1	1	2	1	2	0.0349007296462825	0:0.95	0.95	0.75	FALSE	20000	FALSE	chr1:chr2:chr3:chr4:chr5:chr6:chr7:chr8:chr9:chr10:chr11:chr12:chr13:chr14:chr15:chr16:chr17:chr18:chr19:chr20:chr21:chr22:chrX	01:01:00	2	Haematological Synthetic	0.88
HAEM054-01_HAEM054-11	0.1	0.176058312307261	0.754907618221711	0.176058312307261	0.754907618221711	8721	7151	C2	0.75	2	2	3	1	3	0.0880291561536305	0:0.95	0.95	0.75	FALSE	20000	FALSE	NA	NA	NA	0.177997861524854	0.768420227487748	0.177997861524854	0.768420227487748	6787	6395	C1	0.75	1	1	2	1	2	0.0889989307624268	0:0.95	0.95	0.75	FALSE	20000	FALSE	chr1:chr2:chr3:chr4:chr5:chr6:chr7:chr8:chr9:chr10:chr11:chr12:chr13:chr14:chr15:chr16:chr17:chr18:chr19:chr20:chr21:chr22:chrX	01:01:00	2	Haematological Synthetic	0.88
HAEM054-01_HAEM054-11	0	0.00930062527131901	0.805971134538904	0.00930062527131901	0.805971134538904	16106	13734	C1	0.75	1	1	2	1	5	0.00465031263565951	0:0.95	0.95	0.75	FALSE	20000	FALSE	NA	NA	NA	0.00922047066327902	0.803421299658065	0.00922047066327902	0.803421299658065	12549	11675	C1	0.75	1	1	2	1	2	0.00461023533163951	0:0.95	0.95	0.75	FALSE	20000	FALSE	chr1:chr2:chr3:chr4:chr5:chr6:chr7:chr8:chr9:chr10:chr11:chr12:chr13:chr14:chr15:chr16:chr17:chr18:chr19:chr20:chr21:chr22:chrX	01:01:00	2	Haematological Synthetic	0.88
HAEM795-01_HAEM795-11	0.15	0.137791923083891	0.901154063303358	0.137791923083891	0.901154063303358	8228	3955	C1	0.75	2	2	3	1	3	0.0688959615419457	0:0.95	0.95	0.75	FALSE	20000	FALSE	NA	NA	NA	0.137938548703421	0.901531886073564	0.137938548703421	0.901531886073564	8089	3947	C1	0.75	2	2	3	1	3	0.0689692743517106	0:0.95	0.95	0.75	FALSE	20000	FALSE	chr1:chr2:chr3:chr4:chr5:chr6:chr7:chr8:chr9:chr10:chr11:chr12:chr13:chr14:chr15:chr16:chr17:chr18:chr19:chr20:chr21:chr22:chrX	01:01:00	2	Haematological Synthetic	0.87
HAEM795-01_HAEM795-11	0	0.00178659605488843	0.906520470763443	0.00178659605488843	0.906520470763443	11327	4967	C1	0.75	2	2	3	2	3	0.00030855671927806:0.0122416207079031	0:0.95	0.95	0.75	FALSE	20000	FALSE	NA	NA	NA	0.00178786652375594	0.907020090702273	0.00178786652375594	0.907020090702273	11098	4956	C1	0.75	2	2	3	1	3	0.000893933261877971	0:0.95	0.95	0.75	FALSE	20000	FALSE	chr1:chr2:chr3:chr4:chr5:chr6:chr7:chr8:chr9:chr10:chr11:chr12:chr13:chr14:chr15:chr16:chr17:chr18:chr19:chr20:chr21:chr22:chrX	01:01:00	2	Haematological Synthetic	0.87
HAEM795-01_HAEM795-11	0.05	0.0565357099551352	0.906810364650132	0.0565357099551352	0.906810364650132	10523	4893	C1	0.75	2	2	3	1	3	0.0282678549775676	0:0.95	0.95	0.75	FALSE	20000	FALSE	NA	NA	NA	0.0565829451083654	0.90713715451813	0.0565829451083654	0.90713715451813	10325	4883	C1	0.75	2	2	3	1	3	0.0282914725541827	0:0.95	0.95	0.75	FALSE	20000	FALSE	chr1:chr2:chr3:chr4:chr5:chr6:chr7:chr8:chr9:chr10:chr11:chr12:chr13:chr14:chr15:chr16:chr17:chr18:chr19:chr20:chr21:chr22:chrX	01:01:00	2	Haematological Synthetic	0.87
HAEM795-01_HAEM795-11	0.1	0.102815541193076	0.905361152105527	0.102815541193076	0.905361152105527	9521	4583	C1	0.75	2	2	3	1	3	0.0514077705965382	0:0.95	0.95	0.75	FALSE	20000	FALSE	NA	NA	NA	0.102917337670275	0.905725200388099	0.102917337670275	0.9057252003881	9355	4576	C1	0.75	2	2	3	1	3	0.0514586688351377	0:0.95	0.95	0.75	FALSE	20000	FALSE	chr1:chr2:chr3:chr4:chr5:chr6:chr7:chr8:chr9:chr10:chr11:chr12:chr13:chr14:chr15:chr16:chr17:chr18:chr19:chr20:chr21:chr22:chrX	01:01:00	2	Haematological Synthetic	0.87
HAEM795-01_HAEM795-11	0.2	0.164625146456885	0.894806904793387	0.164625146456885	0.894806904793387	6753	3086	C1	0.75	2	2	3	1	3	0.0823125732284423	0:0.95	0.95	0.75	FALSE	20000	FALSE	NA	NA	NA	0.164746780919563	0.895376580051098	0.164746780919563	0.895376580051098	6634	3081	C1	0.75	2	2	3	1	3	0.0823733904597815	0:0.95	0.95	0.75	FALSE	20000	FALSE	chr1:chr2:chr3:chr4:chr5:chr6:chr7:chr8:chr9:chr10:chr11:chr12:chr13:chr14:chr15:chr16:chr17:chr18:chr19:chr20:chr21:chr22:chrX	01:01:00	2	Haematological Synthetic	0.87
HAEM796-01_HAEM796-11	0.2	0.16273868914502	0.905469540967501	0.16273868914502	0.905469540967501	1108	940	C1	0.75	2	2	3	1	2	0.0813693445725099	0:0.95	0.95	0.75	FALSE	20000	FALSE	NA	NA	NA	0.162651811703302	0.907039763231376	0.162651811703302	0.907039763231376	1080	921	C1	0.75	2	2	3	1	2	0.0813259058516511	0:0.95	0.95	0.75	FALSE	20000	FALSE	chr1:chr2:chr3:chr4:chr5:chr6:chr7:chr8:chr9:chr10:chr11:chr12:chr13:chr14:chr15:chr16:chr17:chr18:chr19:chr20:chr21:chr22:chrX	01:01:00	2	Haematological Synthetic	0.89
HAEM796-01_HAEM796-11	0.05	0.0540801046489613	0.919011138370808	0.0540801046489613	0.919011138370808	1659	1411	C1	0.75	2	2	3	1	2	0.0270400523244806	0:0.95	0.95	0.75	FALSE	20000	FALSE	NA	NA	NA	0.0539385660747434	0.919354888016696	0.0539385660747434	0.919354888016696	1619	1385	C1	0.75	2	2	3	1	2	0.0269692830373717	0:0.95	0.95	0.75	FALSE	20000	FALSE	chr1:chr2:chr3:chr4:chr5:chr6:chr7:chr8:chr9:chr10:chr11:chr12:chr13:chr14:chr15:chr16:chr17:chr18:chr19:chr20:chr21:chr22:chrX	01:01:00	2	Haematological Synthetic	0.89
HAEM796-01_HAEM796-11	0	0.00240703748278472	0.92197906153541	0.00240703748278472	0.92197906153541	1705	1425	C1	0.75	2	2	3	1	2	0.00120351874139236	0:0.95	0.95	0.75	FALSE	20000	FALSE	NA	NA	NA	0.00252440045489196	0.9197187302376	0.00252440045489196	0.9197187302376	1664	1414	C1	0.75	2	2	3	1	2	0.00126220022744598	0:0.95	0.95	0.75	FALSE	20000	FALSE	chr1:chr2:chr3:chr4:chr5:chr6:chr7:chr8:chr9:chr10:chr11:chr12:chr13:chr14:chr15:chr16:chr17:chr18:chr19:chr20:chr21:chr22:chrX	01:01:00	2	Haematological Synthetic	0.89
HAEM796-01_HAEM796-11	0.025	0.0294880546075085	0.919136786135513	0.0294880546075085	0.919136786135513	1702	1433	C1	0.75	2	2	3	1	2	0.0147440273037543	0:0.95	0.95	0.75	FALSE	20000	FALSE	NA	NA	NA	0.0295424564326876	0.919665274568463	0.0295424564326876	0.919665274568463	1660	1407	C1	0.75	2	2	3	1	2	0.0147712282163438	0:0.95	0.95	0.75	FALSE	20000	FALSE	chr1:chr2:chr3:chr4:chr5:chr6:chr7:chr8:chr9:chr10:chr11:chr12:chr13:chr14:chr15:chr16:chr17:chr18:chr19:chr20:chr21:chr22:chrX	01:01:00	2	Haematological Synthetic	0.89
HAEM796-01_HAEM796-11	0.15	0.137029893924783	0.91682441542197	0.137029893924783	0.91682441542197	1187	970	C1	0.75	2	2	3	1	3	0.0685149469623915	0:0.95	0.95	0.75	FALSE	20000	FALSE	NA	NA	NA	0.136865773780428	0.914348395261176	0.136865773780428	0.914348395261176	1155	954	C1	0.75	1	1	2	1	2	0.0684328868902141	0:0.95	0.95	0.75	FALSE	20000	FALSE	chr1:chr2:chr3:chr4:chr5:chr6:chr7:chr8:chr9:chr10:chr11:chr12:chr13:chr14:chr15:chr16:chr17:chr18:chr19:chr20:chr21:chr22:chrX	01:01:00	2	Haematological Synthetic	0.89
HAEM796-01_HAEM796-11	0.1	0.0989978307248248	0.916310779691304	0.0989978307248248	0.916310779691304	1545	1333	C1	0.75	2	2	3	1	2	0.0494989153624124	0:0.95	0.95	0.75	FALSE	20000	FALSE	NA	NA	NA	0.0992494352546819	0.917172089675392	0.0992494352546819	0.917172089675392	1511	1311	C1	0.75	2	2	3	1	2	0.049624717627341	0:0.95	0.95	0.75	FALSE	20000	FALSE	chr1:chr2:chr3:chr4:chr5:chr6:chr7:chr8:chr9:chr10:chr11:chr12:chr13:chr14:chr15:chr16:chr17:chr18:chr19:chr20:chr21:chr22:chrX	01:01:00	2	Haematological Synthetic	0.89
HAEM797-01_HAEM797-11	0.1	0.107085298155554	0.721498072075772	0.107085298155554	0.721498072075772	1757	816	C1	0.75	2	2	3	1	2	0.0535426490777771	0:0.95	0.95	0.75	FALSE	20000	FALSE	NA	NA	NA	0.107914054546429	0.723402875933453	0.107914054546429	0.723402875933453	1094	447	C1	0.75	2	2	3	1	2	0.0539570272732144	0:0.95	0.95	0.75	FALSE	20000	FALSE	chr1:chr2:chr3:chr4:chr5:chr6:chr7:chr8:chr9:chr10:chr11:chr12:chr13:chr14:chr15:chr16:chr17:chr18:chr19:chr20:chr21:chr22:chrX	01:01:00	2	Haematological Synthetic	0.68
HAEM797-01_HAEM797-11	0.2	0.169512138079424	0.708337320860364	0.169512138079424	0.708337320860364	613	500	C1	0.75	1	1	2	1	2	0.0847560690397119	0:0.95	0.95	0.75	FALSE	20000	FALSE	NA	NA	NA	0.169607285145134	0.703426783686431	0.169607285145134	0.703426783686431	346	284	C1	0.75	2	2	3	1	2	0.0848036425725669	0:0.95	0.95	0.75	FALSE	20000	FALSE	chr1:chr2:chr3:chr4:chr5:chr6:chr7:chr8:chr9:chr10:chr11:chr12:chr13:chr14:chr15:chr16:chr17:chr18:chr19:chr20:chr21:chr22:chrX	01:01:00	2	Haematological Synthetic	0.68
HAEM797-01_HAEM797-11	0.025	0.0321866150783638	0.720994664974402	0.0321866150783638	0.720994664974402	2110	896	C1	0.75	2	2	3	1	2	0.0160933075391819	0:0.95	0.95	0.75	FALSE	20000	FALSE	NA	NA	NA	0.0320120421475163	0.72148088803926	0.0320120421475163	0.72148088803926	1324	493	C1	0.75	2	2	3	1	2	0.0160060210737582	0:0.95	0.95	0.75	FALSE	20000	FALSE	chr1:chr2:chr3:chr4:chr5:chr6:chr7:chr8:chr9:chr10:chr11:chr12:chr13:chr14:chr15:chr16:chr17:chr18:chr19:chr20:chr21:chr22:chrX	01:01:00	2	Haematological Synthetic	0.68
HAEM797-01_HAEM797-11	0.15	0.14406220710244	0.715449559430612	0.14406220710244	0.715449559430612	1519	686	C1	0.75	2	2	3	1	2	0.0720311035512202	0:0.95	0.95	0.75	FALSE	20000	FALSE	NA	NA	NA	0.146308887809616	0.714216348500363	0.146308887809616	0.714216348500363	956	386	C1	0.75	2	2	3	1	2	0.0731544439048082	0:0.95	0.95	0.75	FALSE	20000	FALSE	chr1:chr2:chr3:chr4:chr5:chr6:chr7:chr8:chr9:chr10:chr11:chr12:chr13:chr14:chr15:chr16:chr17:chr18:chr19:chr20:chr21:chr22:chrX	01:01:00	2	Haematological Synthetic	0.68
HAEM797-01_HAEM797-11	0.05	0.0580603216779263	0.721637885100742	0.0580603216779263	0.721637885100742	1991	882	C1	0.75	2	2	3	1	2	0.0290301608389632	0:0.95	0.95	0.75	FALSE	20000	FALSE	NA	NA	NA	0.0578888776439632	0.723391747735117	0.0578888776439632	0.723391747735117	1250	485	C1	0.75	2	2	3	1	2	0.0289444388219816	0:0.95	0.95	0.75	FALSE	20000	FALSE	chr1:chr2:chr3:chr4:chr5:chr6:chr7:chr8:chr9:chr10:chr11:chr12:chr13:chr14:chr15:chr16:chr17:chr18:chr19:chr20:chr21:chr22:chrX	01:01:00	2	Haematological Synthetic	0.68
HAEM797-01_HAEM797-11	0	0.00253120665742025	0.723159889071075	0.00253120665742025	0.723159889071075	1118	886	C1	0.75	1	1	2	1	2	0.00126560332871012	0:0.95	0.95	0.75	FALSE	20000	FALSE	NA	NA	NA	0.00285490094774686	0.718355795261182	0.00285490094774686	0.718355795261182	623	493	C1	0.75	2	2	3	2	2	0.0529685090537778:0.000876650889477933	0:0.95	0.95	0.75	FALSE	20000	FALSE	chr1:chr2:chr3:chr4:chr5:chr6:chr7:chr8:chr9:chr10:chr11:chr12:chr13:chr14:chr15:chr16:chr17:chr18:chr19:chr20:chr21:chr22:chrX	01:01:00	2	Haematological Synthetic	0.68
HAEM179-01_HAEM179-11	0.025	0.0272838749233599	0.680023012575691	0.0272838749233599	0.680023012575691	1921	1453	C1	0.75	1	1	2	1	3	0.01364193746168	0:0.95	0.95	0.75	FALSE	20000	FALSE	NA	NA	NA	0.0264179789023085	0.789941901817752	0.0264179789023085	0.789941901817752	1120	819	C1	0.75	1	1	2	1	2	0.0132089894511543	0:0.95	0.95	0.75	FALSE	20000	FALSE	chr1:chr2:chr3:chr4:chr5:chr6:chr7:chr8:chr9:chr10:chr11:chr12:chr13:chr14:chr15:chr16:chr17:chr18:chr19:chr20:chr21:chr22:chrX	01:01:00	2	Haematological Synthetic	0.75
HAEM179-01_HAEM179-11	0.05	0.0506563652572148	0.685535619262499	0.0506563652572148	0.685535619262499	1846	1405	C1	0.75	1	1	2	1	3	0.0253281826286074	0:0.95	0.95	0.75	FALSE	20000	FALSE	NA	NA	NA	0.050307881773399	0.789129335712164	0.050307881773399	0.789129335712164	1092	812	C1	0.75	1	1	2	1	2	0.0251539408866995	0:0.95	0.95	0.75	FALSE	20000	FALSE	chr1:chr2:chr3:chr4:chr5:chr6:chr7:chr8:chr9:chr10:chr11:chr12:chr13:chr14:chr15:chr16:chr17:chr18:chr19:chr20:chr21:chr22:chrX	01:01:00	2	Haematological Synthetic	0.75
HAEM179-01_HAEM179-11	0.1	0.0922894288394892	0.697897837148571	0.0922894288394892	0.697897837148571	1648	1262	C1	0.75	1	1	2	1	3	0.0461447144197446	0:0.95	0.95	0.75	FALSE	20000	FALSE	NA	NA	NA	0.0941191618115685	0.786554110532976	0.0941191618115685	0.786554110532977	1003	771	C1	0.75	1	1	2	1	2	0.0470595809057843	0:0.95	0.95	0.75	FALSE	20000	FALSE	chr1:chr2:chr3:chr4:chr5:chr6:chr7:chr8:chr9:chr10:chr11:chr12:chr13:chr14:chr15:chr16:chr17:chr18:chr19:chr20:chr21:chr22:chrX	01:01:00	2	Haematological Synthetic	0.75
HAEM179-01_HAEM179-11	0.15	0.126972300140252	0.685591067960692	0.126972300140252	0.685591067960692	1365	1080	C1	0.75	2	2	3	1	3	0.0634861500701262	0:0.95	0.95	0.75	FALSE	20000	FALSE	NA	NA	NA	0.131419994874986	0.779223788654119	0.131419994874986	0.779223788654119	851	668	C1	0.75	1	1	2	1	2	0.0657099974374931	0:0.95	0.95	0.75	FALSE	20000	FALSE	chr1:chr2:chr3:chr4:chr5:chr6:chr7:chr8:chr9:chr10:chr11:chr12:chr13:chr14:chr15:chr16:chr17:chr18:chr19:chr20:chr21:chr22:chrX	01:01:00	2	Haematological Synthetic	0.75
HAEM179-01_HAEM179-11	0.2	0.151019408226039	0.685712205834008	0.151019408226039	0.685712205834008	1104	861	C1	0.75	2	2	3	1	3	0.0755097041130196	0:0.95	0.95	0.75	FALSE	20000	FALSE	NA	NA	NA	0.0849971203685928	0.629134334696702	0.15667713540054	0.772354153120011	697	550	C1	0.75	3	3	4	1	2	0.0783385677002698	0:0.95	0.95	0.75	FALSE	20000	FALSE	chr1:chr2:chr3:chr4:chr5:chr6:chr7:chr8:chr9:chr10:chr11:chr12:chr13:chr14:chr15:chr16:chr17:chr18:chr19:chr20:chr21:chr22:chrX	02:02:00	4	Haematological Synthetic	0.75
HAEM179-01_HAEM179-11	0	0.0017929588099186	0.677512224526695	0.0017929588099186	0.677512224526695	2005	1457	C1	0.75	1	1	2	2	3	0.006004431481836:0.000676948882937174	0:0.95	0.95	0.75	FALSE	20000	FALSE	NA	NA	NA	0.00160833409485516	0.790027375361833	0.00160833409485516	0.790027375361833	1167	824	C1	0.75	1	1	2	1	2	0.000804167047427579	0:0.95	0.95	0.75	FALSE	20000	FALSE	chr1:chr2:chr3:chr4:chr5:chr6:chr7:chr8:chr9:chr10:chr11:chr12:chr13:chr14:chr15:chr16:chr17:chr18:chr19:chr20:chr21:chr22:chrX	01:01:00	2	Haematological Synthetic	0.75
HAEM798-01_HAEM798-11	0.025	0.042692060774663	0.607516110286972	0.042692060774663	0.607516110286972	770	464	C1	0.75	2	2	3	1	2	0.0213460303873315	0:0.95	0.95	0.75	FALSE	20000	FALSE	NA	NA	NA	0.042753217683268	0.61482320514011	0.042753217683268	0.61482320514011	749	442	C1	0.75	2	2	3	1	2	0.021376608841634	0:0.95	0.95	0.75	FALSE	20000	FALSE	chr1:chr2:chr3:chr4:chr5:chr6:chr7:chr8:chr9:chr10:chr11:chr12:chr13:chr14:chr15:chr16:chr17:chr18:chr19:chr20:chr21:chr22:chrX	01:01:00	2	Haematological Synthetic	0.41
HAEM798-01_HAEM798-11	0	0.00588098738682968	0.605800783074228	0.00588098738682968	0.605800783074228	835	475	C1	0.75	2	2	3	1	2	0.00294049369341484	0:0.95	0.95	0.75	FALSE	20000	FALSE	NA	NA	NA	0.00592941558705276	0.61389385185245	0.00592941558705276	0.613893851852451	807	452	C1	0.75	2	2	3	1	2	0.00296470779352638	0:0.95	0.95	0.75	FALSE	20000	FALSE	chr1:chr2:chr3:chr4:chr5:chr6:chr7:chr8:chr9:chr10:chr11:chr12:chr13:chr14:chr15:chr16:chr17:chr18:chr19:chr20:chr21:chr22:chrX	01:01:00	2	Haematological Synthetic	0.41
HAEM798-01_HAEM798-11	0.15	0.16740342110321	0.613428061589066	0.16740342110321	0.613428061589066	400	250	C1	0.75	2	2	3	1	2	0.0837017105516048	0:0.95	0.95	0.75	FALSE	20000	FALSE	NA	NA	NA	0.167539267015707	0.61329997090031	0.167539267015707	0.61329997090031	390	243	C1	0.75	2	2	3	1	2	0.0837696335078534	0:0.95	0.95	0.75	FALSE	20000	FALSE	chr1:chr2:chr3:chr4:chr5:chr6:chr7:chr8:chr9:chr10:chr11:chr12:chr13:chr14:chr15:chr16:chr17:chr18:chr19:chr20:chr21:chr22:chrX	01:01:00	2	Haematological Synthetic	0.41
HAEM798-01_HAEM798-11	0.2	0.187246069599011	0.607286801353344	0.187246069599011	0.607286801353345	235	137	C1	0.75	1	1	2	1	2	0.0936230347995054	0:0.95	0.95	0.75	FALSE	20000	FALSE	NA	NA	NA	0.188273852876912	0.606987114723536	0.188273852876912	0.606987114723536	229	133	C1	0.75	1	1	2	1	2	0.0941369264384559	0:0.95	0.95	0.75	FALSE	20000	FALSE	chr1:chr2:chr3:chr4:chr5:chr6:chr7:chr8:chr9:chr10:chr11:chr12:chr13:chr14:chr15:chr16:chr17:chr18:chr19:chr20:chr21:chr22:chrX	01:01:00	2	Haematological Synthetic	0.41
HAEM798-01_HAEM798-11	0.1	0.134136958194409	0.607858115907503	0.134136958194409	0.607858115907503	583	376	C1	0.75	2	2	3	1	2	0.0670684790972044	0:0.95	0.95	0.75	FALSE	20000	FALSE	NA	NA	NA	0.134636982228975	0.615329880677088	0.134636982228975	0.615329880677088	569	364	C1	0.75	2	2	3	1	2	0.0673184911144877	0:0.95	0.95	0.75	FALSE	20000	FALSE	chr1:chr2:chr3:chr4:chr5:chr6:chr7:chr8:chr9:chr10:chr11:chr12:chr13:chr14:chr15:chr16:chr17:chr18:chr19:chr20:chr21:chr22:chrX	01:01:00	2	Haematological Synthetic	0.41
HAEM798-01_HAEM798-11	0.05	0.0796381101306824	0.613906834820162	0.0796381101306824	0.613906834820162	729	440	C1	0.75	2	2	3	1	2	0.0398190550653412	0:0.95	0.95	0.75	FALSE	20000	FALSE	NA	NA	NA	0.0792700313658398	0.615873319651687	0.0792700313658398	0.615873319651687	711	431	C1	0.75	2	2	3	1	2	0.0396350156829199	0:0.95	0.95	0.75	FALSE	20000	FALSE	chr1:chr2:chr3:chr4:chr5:chr6:chr7:chr8:chr9:chr10:chr11:chr12:chr13:chr14:chr15:chr16:chr17:chr18:chr19:chr20:chr21:chr22:chrX	01:01:00	2	Haematological Synthetic	0.41
HAEM477-01_HAEM477-11	0.1	0.089978170976272	0.721033988430631	0.089978170976272	0.721033988430632	13229	4061	C1	0.75	3	3	4	1	4	0.044989085488136	0:0.95	0.95	0.75	FALSE	20000	FALSE	NA	NA	NA	0.0872999284967824	0.730497848810318	0.0872999284967824	0.730497848810318	9115	4395	C1	0.75	2	2	3	1	2	0.0436499642483912	0:0.95	0.95	0.75	FALSE	20000	FALSE	chr1:chr2:chr3:chr4:chr5:chr6:chr7:chr8:chr9:chr10:chr11:chr12:chr13:chr14:chr15:chr16:chr17:chr18:chr19:chr20:chr21:chr22:chrX	01:01:00	2	Haematological Synthetic	0.77
HAEM477-01_HAEM477-11	0.2	0.146225171909816	0.7013443746657	0.146225171909816	0.7013443746657	8845	3950	C2	0.75	3	3	4	1	4	0.0731125859549081	0:0.95	0.95	0.75	FALSE	20000	FALSE	NA	NA	NA	0.14600936365903	0.718057589859564	0.14600936365903	0.718057589859564	6363	3450	C1	0.75	2	2	3	1	2	0.0730046818295149	0:0.95	0.95	0.75	FALSE	20000	FALSE	chr1:chr2:chr3:chr4:chr5:chr6:chr7:chr8:chr9:chr10:chr11:chr12:chr13:chr14:chr15:chr16:chr17:chr18:chr19:chr20:chr21:chr22:chrX	01:01:00	2	Haematological Synthetic	0.77
HAEM477-01_HAEM477-11	0.15	0.122540497505971	0.710802772500848	0.122540497505971	0.710802772500848	11504	4397	C2	0.75	3	3	4	1	4	0.0612702487529855	0:0.95	0.95	0.75	FALSE	20000	FALSE	NA	NA	NA	0.120776565137789	0.726034970252577	0.120776565137789	0.726034970252577	8074	4042	C1	0.75	2	2	3	1	2	0.0603882825688946	0:0.95	0.95	0.75	FALSE	20000	FALSE	chr1:chr2:chr3:chr4:chr5:chr6:chr7:chr8:chr9:chr10:chr11:chr12:chr13:chr14:chr15:chr16:chr17:chr18:chr19:chr20:chr21:chr22:chrX	01:01:00	2	Haematological Synthetic	0.77
HAEM477-01_HAEM477-11	0	0.00312200023325289	0.735557422206238	0.00312200023325289	0.735557422206238	14870	2637	C1	0.75	3	3	4	1	4	0.00156100011662645	0:0.95	0.95	0.75	FALSE	20000	FALSE	NA	NA	NA	0.00308271258086965	0.733220997309009	0.00308271258086965	0.733220997309009	9931	4621	C1	0.75	2	2	3	1	2	0.00154135629043483	0:0.95	0.95	0.75	FALSE	20000	FALSE	chr1:chr2:chr3:chr4:chr5:chr6:chr7:chr8:chr9:chr10:chr11:chr12:chr13:chr14:chr15:chr16:chr17:chr18:chr19:chr20:chr21:chr22:chrX	01:01:00	2	Haematological Synthetic	0.77
HAEM477-01_HAEM477-11	0.05	0.0482379504854911	0.736653857476398	0.0482379504854911	0.736653857476399	14313	3080	C1	0.75	3	3	4	1	4	0.0241189752427456	0:0.95	0.95	0.75	FALSE	20000	FALSE	NA	NA	NA	0.0477649632891206	0.732053855351348	0.0477649632891206	0.732053855351348	9928	4540	C1	0.75	2	2	3	1	2	0.0238824816445603	0:0.95	0.95	0.75	FALSE	20000	FALSE	chr1:chr2:chr3:chr4:chr5:chr6:chr7:chr8:chr9:chr10:chr11:chr12:chr13:chr14:chr15:chr16:chr17:chr18:chr19:chr20:chr21:chr22:chrX	01:01:00	2	Haematological Synthetic	0.77
HAEM477-01_HAEM477-11	0.025	0.0261847479438259	0.736269878919791	0.0261847479438259	0.736269878919791	15448	2594	C1	0.75	3	3	4	1	4	0.0130923739719129	0:0.95	0.95	0.75	FALSE	20000	FALSE	NA	NA	NA	0.0261388108428444	0.73254459531682	0.0261388108428444	0.73254459531682	10383	4603	C1	0.75	2	2	3	1	2	0.0130694054214222	0:0.95	0.95	0.75	FALSE	20000	FALSE	chr1:chr2:chr3:chr4:chr5:chr6:chr7:chr8:chr9:chr10:chr11:chr12:chr13:chr14:chr15:chr16:chr17:chr18:chr19:chr20:chr21:chr22:chrX	01:01:00	2	Haematological Synthetic	0.77
[truncated: 11 more columns]

## Sheet: Figure 2 panels (c,e) and S1
VCF	magzTIN	TIN	TIT	TIN_rf	TIT_rf	n_mutations_total	n_mutations_clonal	clonal_cluster	latentvar_clonal_cutoff	betas_mobster	tail_mobster	K_mobster	n_binomial_clusters_bmix	n_binomial_clusters_viber	binomial_peaks_bmix	params_VAF_range_tumour	params_cutoff_miscalled_clonal	params_cutoff_lv_assignment	params_cutoff_lv_assignment_dynamic	params_N	params_FAST	cna_params_used_chromosomes	cna_params_karyotype	cna_params_ploidy	TIN_CNA	TIT_CNA	TIN_rf_CNA	TIT_rf_CNA	n_mutations_total_CNA	n_mutations_clonal_CNA	clonal_cluster_CNA	latentvar_clonal_cutoff_CNA	betas_mobster_CNA	tail_mobster_CNA	K_mobster_CNA	n_binomial_clusters_bmix_CNA	n_binomial_clusters_viber_CNA	binomial_peaks_bmix_CNA	params_VAF_range_tumour_CNA	params_cutoff_miscalled_clonal_CNA	params_cutoff_lv_assignment_CNA	params_cutoff_lv_assignment_dynamic_CNA	params_N_CNA	params_FAST_CNA	cna_params_used_chromosomes_CNA	cna_params_karyotype_CNA	cna_params_ploidy_CNA	Cohort	ccube
LUNG001-01_LUNG001-11	0	0.00122600452248141	0.671403573922924	0.00122600452248141	0.671403573922924	22443	19237	C1	0.75	1	1	2	1	4	0.000613002261240706	0:0.95	0.95	0.75	FALSE	20000	FALSE	NA	NA	NA	0.000593596876072797	0.616946275404562	0.00118648945571119	0.763100524475003	8292	6019	C1	0.75	2	2	3	2	3	0.000587653027436824:0.00083187605770313	0:0.95	0.95	0.75	FALSE	20000	FALSE	chr1:chr2:chr3:chr4:chr5:chr6:chr7:chr8:chr9:chr10:chr11:chr12:chr13:chr14:chr15:chr16:chr17:chr18:chr19:chr20:chr21:chr22:chrX	02:02:00	4	Lung cancers Synthetic	0.51
LUNG001-01_LUNG001-11	0.04	0.0431079958842793	0.685081078010327	0.0431079958842793	0.685081078010327	21491	19222	C1	0.75	1	1	2	1	4	0.0215539979421397	0:0.95	0.95	0.75	FALSE	20000	FALSE	NA	NA	NA	0.0256599674090168	0.616724164249345	0.0500360123713087	0.762930594948698	8015	5963	C1	0.75	2	2	3	1	2	0.0250180061856544	0:0.95	0.95	0.75	FALSE	20000	FALSE	chr1:chr2:chr3:chr4:chr5:chr6:chr7:chr8:chr9:chr10:chr11:chr12:chr13:chr14:chr15:chr16:chr17:chr18:chr19:chr20:chr21:chr22:chrX	02:02:00	4	Lung cancers Synthetic	0.51
LUNG001-01_LUNG001-11	0.06	0.0616736200777311	0.68759358307145	0.0616736200777311	0.68759358307145	20807	19226	C1	0.75	1	1	2	1	4	0.0308368100388656	0:0.95	0.95	0.75	FALSE	20000	FALSE	NA	NA	NA	0.0378562558280338	0.615891457378989	0.0729508650460095	0.762293103991005	7823	5884	C1	0.75	2	2	3	1	3	0.0364754325230047	0:0.95	0.95	0.75	FALSE	20000	FALSE	chr1:chr2:chr3:chr4:chr5:chr6:chr7:chr8:chr9:chr10:chr11:chr12:chr13:chr14:chr15:chr16:chr17:chr18:chr19:chr20:chr21:chr22:chrX	02:02:00	4	Lung cancers Synthetic	0.51
LUNG001-01_LUNG001-11	0.08	0.0787287160637468	0.692269179754036	0.0787287160637468	0.692269179754036	19810	18988	C1	0.75	1	1	2	1	4	0.0393643580318734	0:0.95	0.95	0.75	FALSE	20000	FALSE	NA	NA	NA	0.0488751462173901	0.6149035025639	0.093195355793587	0.761535907981683	7555	5749	C1	0.75	2	2	3	1	3	0.0465976778967935	0:0.95	0.95	0.75	FALSE	20000	FALSE	chr1:chr2:chr3:chr4:chr5:chr6:chr7:chr8:chr9:chr10:chr11:chr12:chr13:chr14:chr15:chr16:chr17:chr18:chr19:chr20:chr21:chr22:chrX	02:02:00	4	Lung cancers Synthetic	0.51
LUNG001-01_LUNG001-11	0.1	0.0929771168811157	0.692031241809121	0.0929771168811157	0.692031241809121	18690	17887	C1	0.75	1	1	2	1	4	0.0464885584405578	0:0.95	0.95	0.75	FALSE	20000	FALSE	NA	NA	NA	0.0587902823176993	0.614013153459464	0.111051798074699	0.760852725572146	7220	5539	C1	0.75	2	2	3	1	2	0.0555258990373494	0:0.95	0.95	0.75	FALSE	20000	FALSE	chr1:chr2:chr3:chr4:chr5:chr6:chr7:chr8:chr9:chr10:chr11:chr12:chr13:chr14:chr15:chr16:chr17:chr18:chr19:chr20:chr21:chr22:chrX	02:02:00	4	Lung cancers Synthetic	0.51
LUNG001-01_LUNG001-11	0.12	0.106091304399341	0.690280920432949	0.106091304399341	0.690280920432949	17322	16517	C1	0.75	1	1	2	1	4	0.0530456521996706	0:0.95	0.95	0.75	FALSE	20000	FALSE	NA	NA	NA	0.0685742917098677	0.610951663439794	0.128347260909935	0.758497821263309	6784	5259	C1	0.75	2	2	3	1	2	0.0641736304549675	0:0.95	0.95	0.75	FALSE	20000	FALSE	chr1:chr2:chr3:chr4:chr5:chr6:chr7:chr8:chr9:chr10:chr11:chr12:chr13:chr14:chr15:chr16:chr17:chr18:chr19:chr20:chr21:chr22:chrX	02:02:00	4	Lung cancers Synthetic	0.51
LUNG002-01_LUNG002-11	0	0.00152557360892663	0.44836902455655	0.00152557360892663	0.44836902455655	11557	10654	C1	0.75	1	1	2	1	3	0.000762786804463315	0:0.95	0.95	0.75	FALSE	20000	FALSE	NA	NA	NA	0.000811512290033657	0.365890934637542	0.00121677472123024	0.463957483348991	3918	1280	C1	0.75	2	2	3	2	3	0.000561858887711724:0.0171992413310687	0:0.95	0.95	0.75	FALSE	20000	FALSE	chr1:chr2:chr3:chr4:chr5:chr6:chr7:chr8:chr9:chr10:chr11:chr12:chr13:chr14:chr15:chr16:chr17:chr18:chr19:chr20:chr21:chr22:chrX	02:01:00	3	Lung cancers Synthetic	0.41
LUNG002-01_LUNG002-11	0.04	0.0671786462113812	0.488099142202651	0.0671786462113812	0.488099142202651	9193	8181	C1	0.75	1	1	2	1	3	0.0335893231056906	0:0.95	0.95	0.75	FALSE	20000	FALSE	NA	NA	NA	0.0461738106974358	0.365324342594321	0.0676977837210674	0.463349997311948	3143	1264	C1	0.75	2	2	3	1	3	0.045131855814045	0:0.95	0.95	0.75	FALSE	20000	FALSE	chr1:chr2:chr3:chr4:chr5:chr6:chr7:chr8:chr9:chr10:chr11:chr12:chr13:chr14:chr15:chr16:chr17:chr18:chr19:chr20:chr21:chr22:chrX	02:01:00	3	Lung cancers Synthetic	0.41
LUNG002-01_LUNG002-11	0.06	0.09481530078545	0.501885624594043	0.0948153007854501	0.501885624594043	7703	6643	C1	0.75	1	1	2	1	2	0.047407650392725	0:0.95	0.95	0.75	FALSE	20000	FALSE	NA	NA	NA	0.0645714898637777	0.363871161617477	0.0938279301745636	0.461790601187205	2661	1188	C1	0.75	2	2	3	1	3	0.0625519534497091	0:0.95	0.95	0.75	FALSE	20000	FALSE	chr1:chr2:chr3:chr4:chr5:chr6:chr7:chr8:chr9:chr10:chr11:chr12:chr13:chr14:chr15:chr16:chr17:chr18:chr19:chr20:chr21:chr22:chrX	02:01:00	3	Lung cancers Synthetic	0.41
LUNG002-01_LUNG002-11	0.08	0.118604227230425	0.51585570838584	0.118604227230425	0.51585570838584	6082	5016	C1	0.75	1	1	2	1	3	0.0593021136152127	0:0.95	0.95	0.75	FALSE	20000	FALSE	NA	NA	NA	0.0777605741109391	0.361340329186172	0.112275555345272	0.459070204391978	2144	1035	C1	0.75	2	2	3	1	3	0.0748503702301814	0:0.95	0.95	0.75	FALSE	20000	FALSE	chr1:chr2:chr3:chr4:chr5:chr6:chr7:chr8:chr9:chr10:chr11:chr12:chr13:chr14:chr15:chr16:chr17:chr18:chr19:chr20:chr21:chr22:chrX	02:01:00	3	Lung cancers Synthetic	0.41
LUNG002-01_LUNG002-11	0.1	0.139765654112094	0.524811434455141	0.139765654112094	0.524811434455141	4550	3481	C1	0.75	1	1	2	1	3	0.069882827056047	0:0.95	0.95	0.75	FALSE	20000	FALSE	NA	NA	NA	0.088785557133272	0.358604247543806	0.127517480427897	0.456122617328338	1635	818	C1	0.75	2	2	3	1	3	0.085011653618598	0:0.95	0.95	0.75	FALSE	20000	FALSE	chr1:chr2:chr3:chr4:chr5:chr6:chr7:chr8:chr9:chr10:chr11:chr12:chr13:chr14:chr15:chr16:chr17:chr18:chr19:chr20:chr21:chr22:chrX	02:01:00	3	Lung cancers Synthetic	0.41
LUNG002-01_LUNG002-11	0.12	0.172563686576591	0.584659194449242	0.172563686576591	0.584659194449242	3294	1922	C1	0.75	2	2	3	1	3	0.0862818432882955	0:0.95	0.95	0.75	FALSE	20000	FALSE	NA	NA	NA	0.0951227716111672	0.354824896053978	0.136206010788595	0.45203984803528	1191	574	C1	0.75	2	2	3	1	3	0.0908040071923966	0:0.95	0.95	0.75	FALSE	20000	FALSE	chr1:chr2:chr3:chr4:chr5:chr6:chr7:chr8:chr9:chr10:chr11:chr12:chr13:chr14:chr15:chr16:chr17:chr18:chr19:chr20:chr21:chr22:chrX	02:01:00	3	Lung cancers Synthetic	0.41
LUNG003-01_LUNG003-11	0	0.00107747730550973	0.413338757949488	0.00107747730550973	0.413338757949488	21206	18418	C1	0.75	1	1	2	2	2	0.000473824554562555:0.00998102881151217	0:0.95	0.95	0.75	FALSE	20000	FALSE	NA	NA	NA	0.00111055187598639	0.408928979249662	0.00111055187598639	0.408928979249662	17049	15671	C1	0.75	1	1	2	1	2	0.000555275937993197	0:0.95	0.95	0.75	FALSE	20000	FALSE	chr1:chr2:chr3:chr4:chr5:chr6:chr7:chr8:chr9:chr10:chr11:chr12:chr13:chr14:chr15:chr16:chr17:chr18:chr19:chr20:chr21:chr22:chrX	01:01:00	2	Lung cancers Synthetic	0.44
LUNG003-01_LUNG003-11	0.04	0.0291646021624307	0.419693774500831	0.0291646021624307	0.419693774500831	19162	17722	C1	0.75	1	1	2	1	2	0.0145823010812154	0:0.95	0.95	0.75	FALSE	20000	FALSE	NA	NA	NA	0.028522293527956	0.413512061416975	0.028522293527956	0.413512061416975	15439	14258	C1	0.75	1	1	2	1	2	0.014261146763978	0:0.95	0.95	0.75	FALSE	20000	FALSE	chr1:chr2:chr3:chr4:chr5:chr6:chr7:chr8:chr9:chr10:chr11:chr12:chr13:chr14:chr15:chr16:chr17:chr18:chr19:chr20:chr21:chr22:chrX	01:01:00	2	Lung cancers Synthetic	0.44
LUNG003-01_LUNG003-11	0.06	0.0414238539238539	0.424491431003639	0.0414238539238539	0.424491431003639	17625	16260	C1	0.75	1	1	2	1	2	0.020711926961927	0:0.95	0.95	0.75	FALSE	20000	FALSE	NA	NA	NA	0.040120084761274	0.417123209868409	0.040120084761274	0.417123209868409	14208	13092	C1	0.75	1	1	2	1	2	0.020060042380637	0:0.95	0.95	0.75	FALSE	20000	FALSE	chr1:chr2:chr3:chr4:chr5:chr6:chr7:chr8:chr9:chr10:chr11:chr12:chr13:chr14:chr15:chr16:chr17:chr18:chr19:chr20:chr21:chr22:chrX	01:01:00	2	Lung cancers Synthetic	0.44
LUNG003-01_LUNG003-11	0.08	0.0523366291453705	0.429057858403126	0.0523366291453705	0.429057858403126	15947	14725	C1	0.75	1	1	2	1	2	0.0261683145726852	0:0.95	0.95	0.75	FALSE	20000	FALSE	NA	NA	NA	0.0504441413267682	0.420889459279502	0.0504441413267682	0.420889459279502	12845	11801	C1	0.75	1	1	2	1	2	0.0252220706633841	0:0.95	0.95	0.75	FALSE	20000	FALSE	chr1:chr2:chr3:chr4:chr5:chr6:chr7:chr8:chr9:chr10:chr11:chr12:chr13:chr14:chr15:chr16:chr17:chr18:chr19:chr20:chr21:chr22:chrX	01:01:00	2	Lung cancers Synthetic	0.44
LUNG003-01_LUNG003-11	0.12	0.0709090096779203	0.439229247410838	0.0709090096779203	0.439229247410838	12415	11403	C1	0.75	1	1	2	1	2	0.0354545048389602	0:0.95	0.95	0.75	FALSE	20000	FALSE	NA	NA	NA	0.0673614737374771	0.428671735320279	0.0673614737374771	0.428671735320279	9901	9007	C1	0.75	1	1	2	1	2	0.0336807368687385	0:0.95	0.95	0.75	FALSE	20000	FALSE	chr1:chr2:chr3:chr4:chr5:chr6:chr7:chr8:chr9:chr10:chr11:chr12:chr13:chr14:chr15:chr16:chr17:chr18:chr19:chr20:chr21:chr22:chrX	01:01:00	2	Lung cancers Synthetic	0.44
LUNG003-01_LUNG003-11	0.1	0.0619195161943207	0.433902994888629	0.0619195161943207	0.433902994888629	14163	13073	C1	0.75	1	1	2	1	2	0.0309597580971603	0:0.95	0.95	0.75	FALSE	20000	FALSE	NA	NA	NA	0.0592616906791086	0.42452379118995	0.0592616906791086	0.42452379118995	11361	10405	C1	0.75	1	1	2	1	2	0.0296308453395543	0:0.95	0.95	0.75	FALSE	20000	FALSE	chr1:chr2:chr3:chr4:chr5:chr6:chr7:chr8:chr9:chr10:chr11:chr12:chr13:chr14:chr15:chr16:chr17:chr18:chr19:chr20:chr21:chr22:chrX	01:01:00	2	Lung cancers Synthetic	0.44
LUNG004-01_LUNG004-11	0	0.00173990984103551	112465534698503	0.00173990984103551	112465534698503	203915	964	C1	0.75	2	2	3	1	4	0.000869954920517755	0:0.95	0.95	0.75	FALSE	20000	FALSE	NA	NA	NA	0.00153167420195671	0.601338095473467	0.00153167420195671	0.601338095473467	68587	18334	C1	0.75	1	1	2	1	2	0.000765837100978357	0:0.95	0.95	0.75	FALSE	20000	FALSE	chr1:chr2:chr3:chr4:chr5:chr6:chr7:chr8:chr9:chr10:chr11:chr12:chr13:chr14:chr15:chr16:chr17:chr18:chr19:chr20:chr21:chr22:chrX	01:01:00	2	Lung cancers Synthetic	0.62
LUNG004-01_LUNG004-11	0.04	0.0838839274909848	112591080290232	0.0838839274909848	112591080290232	195178	1022	C1	0.75	2	2	3	1	3	0.0419419637454924	0:0.95	0.95	0.75	FALSE	20000	FALSE	NA	NA	NA	0.0375319577882991	0.601220881178567	0.0375319577882991	0.601220881178567	67312	18566	C1	0.75	2	2	3	1	2	0.0187659788941495	0:0.95	0.95	0.75	FALSE	20000	FALSE	chr1:chr2:chr3:chr4:chr5:chr6:chr7:chr8:chr9:chr10:chr11:chr12:chr13:chr14:chr15:chr16:chr17:chr18:chr19:chr20:chr21:chr22:chrX	01:01:00	2	Lung cancers Synthetic	0.62
LUNG004-01_LUNG004-11	0.06	0.126123988706731	112026124787287	0.126123988706731	112026124787287	188519	1019	C1	0.75	2	2	3	1	4	0.0630619943533654	0:0.95	0.95	0.75	FALSE	20000	FALSE	NA	NA	NA	0.0550222548941935	0.601959357860383	0.0550222548941935	0.601959357860383	66320	18593	C1	0.75	1	1	2	1	2	0.0275111274470967	0:0.95	0.95	0.75	FALSE	20000	FALSE	chr1:chr2:chr3:chr4:chr5:chr6:chr7:chr8:chr9:chr10:chr11:chr12:chr13:chr14:chr15:chr16:chr17:chr18:chr19:chr20:chr21:chr22:chrX	01:01:00	2	Lung cancers Synthetic	0.62
LUNG004-01_LUNG004-11	0.08	0.147344327958637	111602235806208	0.147344327958637	111602235806208	180418	1183	C1	0.75	2	2	3	1	4	0.0736721639793187	0:0.95	0.95	0.75	FALSE	20000	FALSE	NA	NA	NA	0.0711847035756283	0.602660137630108	0.0711847035756283	0.602660137630108	64989	18641	C1	0.75	1	1	2	1	2	0.0355923517878141	0:0.95	0.95	0.75	FALSE	20000	FALSE	chr1:chr2:chr3:chr4:chr5:chr6:chr7:chr8:chr9:chr10:chr11:chr12:chr13:chr14:chr15:chr16:chr17:chr18:chr19:chr20:chr21:chr22:chrX	01:01:00	2	Lung cancers Synthetic	0.62
LUNG004-01_LUNG004-11	0.1	0.172669015583249	112272053472079	0.172669015583249	112272053472079	171042	1024	C1	0.75	2	2	3	1	4	0.0863345077916243	0:0.95	0.95	0.75	FALSE	20000	FALSE	NA	NA	NA	0.0871889647645695	0.603842564364252	0.0871889647645695	0.603842564364252	63250	18696	C1	0.75	1	1	2	1	2	0.0435944823822847	0:0.95	0.95	0.75	FALSE	20000	FALSE	chr1:chr2:chr3:chr4:chr5:chr6:chr7:chr8:chr9:chr10:chr11:chr12:chr13:chr14:chr15:chr16:chr17:chr18:chr19:chr20:chr21:chr22:chrX	01:01:00	2	Lung cancers Synthetic	0.62
LUNG004-01_LUNG004-11	0.12	0.190128755364807	108582685547825	0.190128755364807	108582685547825	160515	1234	C1	0.75	2	2	3	1	4	0.0950643776824034	0:0.95	0.95	0.75	FALSE	20000	FALSE	NA	NA	NA	0.101138106796736	0.605388399194042	0.101138106796736	0.605388399194042	61078	18788	C1	0.75	1	1	2	1	2	0.050569053398368	0:0.95	0.95	0.75	FALSE	20000	FALSE	chr1:chr2:chr3:chr4:chr5:chr6:chr7:chr8:chr9:chr10:chr11:chr12:chr13:chr14:chr15:chr16:chr17:chr18:chr19:chr20:chr21:chr22:chrX	01:01:00	2	Lung cancers Synthetic	0.62
LUNG005-01_LUNG005-11	0	0.00164497175475146	118169574462865	0.00164497175475146	118169574462865	98120	4820	C1	0.75	2	2	3	1	3	0.000822485877375728	0:0.95	0.95	0.75	FALSE	20000	FALSE	NA	NA	NA	0.000839657916736611	0.588191012879662	0.001677906965606	0.740705630632138	52606	18825	C1	0.75	2	2	3	2	2	0.00701747106320046:0.000789546509103658	0:0.95	0.95	0.75	FALSE	20000	FALSE	chr1:chr2:chr3:chr4:chr5:chr6:chr7:chr8:chr9:chr10:chr11:chr12:chr13:chr14:chr15:chr16:chr17:chr18:chr19:chr20:chr21:chr22:chrX	02:02:00	4	Lung cancers Synthetic	0.75
LUNG005-01_LUNG005-11	0.04	0.0712153024283894	118499085036265	0.0712153024283894	118499085036265	95955	4899	C1	0.75	2	2	3	1	3	0.0356076512141947	0:0.95	0.95	0.75	FALSE	20000	FALSE	NA	NA	NA	0.032496258934084	0.588835936258117	0.0629469766169072	0.741216790003995	51649	18937	C1	0.75	2	2	3	1	2	0.0314734883084536	0:0.95	0.95	0.75	FALSE	20000	FALSE	chr1:chr2:chr3:chr4:chr5:chr6:chr7:chr8:chr9:chr10:chr11:chr12:chr13:chr14:chr15:chr16:chr17:chr18:chr19:chr20:chr21:chr22:chrX	02:02:00	4	Lung cancers Synthetic	0.75
LUNG005-01_LUNG005-11	0.08	0.132983418151772	118404465465394	0.132983418151772	118404465465394	89044	5229	C1	0.75	2	2	3	1	3	0.0664917090758859	0:0.95	0.95	0.75	FALSE	20000	FALSE	NA	NA	NA	0.0602990080436574	0.580342185031817	0.113739629267247	0.734451298621928	48554	19198	C1	0.75	1	1	2	1	2	0.0568698146336233	0:0.95	0.95	0.75	FALSE	20000	FALSE	chr1:chr2:chr3:chr4:chr5:chr6:chr7:chr8:chr9:chr10:chr11:chr12:chr13:chr14:chr15:chr16:chr17:chr18:chr19:chr20:chr21:chr22:chrX	02:02:00	4	Lung cancers Synthetic	0.75
LUNG005-01_LUNG005-11	0.1	0.156500070025644	118822643494864	0.156500070025644	118822643494864	83207	5107	C1	0.75	2	2	3	1	3	0.0782500350128219	0:0.95	0.95	0.75	FALSE	20000	FALSE	NA	NA	NA	0.072639482098045	0.577699438908777	0.135440627182517	0.732331424682949	45796	19310	C1	0.75	1	1	2	1	2	0.0677203135912587	0:0.95	0.95	0.75	FALSE	20000	FALSE	chr1:chr2:chr3:chr4:chr5:chr6:chr7:chr8:chr9:chr10:chr11:chr12:chr13:chr14:chr15:chr16:chr17:chr18:chr19:chr20:chr21:chr22:chrX	02:02:00	4	Lung cancers Synthetic	0.75
LUNG005-01_LUNG005-11	0.12	0.175723799368247	119470937784645	0.175723799368247	119470937784645	75947	4942	C1	0.75	2	2	3	1	3	0.0878618996841237	0:0.95	0.95	0.75	FALSE	20000	FALSE	NA	NA	NA	0.0837605595931251	0.576290719925347	0.15457392105978	0.73119851895422	42415	19316	C1	0.75	1	1	2	1	2	0.0772869605298898	0:0.95	0.95	0.75	FALSE	20000	FALSE	chr1:chr2:chr3:chr4:chr5:chr6:chr7:chr8:chr9:chr10:chr11:chr12:chr13:chr14:chr15:chr16:chr17:chr18:chr19:chr20:chr21:chr22:chrX	02:02:00	4	Lung cancers Synthetic	0.75
LUNG005-01_LUNG005-11	0.06	0.105977278721513	118339176113025	0.105977278721513	118339176113025	93314	5050	C1	0.75	2	2	3	1	3	0.0529886393607565	0:0.95	0.95	0.75	FALSE	20000	FALSE	NA	NA	NA	0.0472473847576192	0.587058670638496	0.0902315640894236	0.739807143238522	50489	19028	C1	0.75	2	2	3	1	2	0.0451157820447118	0:0.95	0.95	0.75	FALSE	20000	FALSE	chr1:chr2:chr3:chr4:chr5:chr6:chr7:chr8:chr9:chr10:chr11:chr12:chr13:chr14:chr15:chr16:chr17:chr18:chr19:chr20:chr21:chr22:chrX	02:02:00	4	Lung cancers Synthetic	0.75
[truncated: 9 more columns]

## Sheet: Figure 4,6 and S 4,5,6
VCF	magzTIN	TIN	TIT	TIN_rf	TIT_rf	n_mutations_total	n_mutations_clonal	clonal_cluster	latentvar_clonal_cutoff	betas_mobster	tail_mobster	K_mobster	n_binomial_clusters_bmix	n_binomial_clusters_viber	binomial_peaks_bmix	params_VAF_range_tumour	params_cutoff_miscalled_clonal	params_cutoff_lv_assignment	params_cutoff_lv_assignment_dynamic	params_N	params_FAST	cna_params_used_chromosomes	cna_params_karyotype	cna_params_ploidy	TIN_CNA	TIT_CNA	TIN_rf_CNA	TIT_rf_CNA	n_mutations_total_CNA	n_mutations_clonal_CNA	clonal_cluster_CNA	latentvar_clonal_cutoff_CNA	betas_mobster_CNA	tail_mobster_CNA	K_mobster_CNA	n_binomial_clusters_bmix_CNA	n_binomial_clusters_viber_CNA	binomial_peaks_bmix_CNA	params_VAF_range_tumour_CNA	params_cutoff_miscalled_clonal_CNA	params_cutoff_lv_assignment_CNA	params_cutoff_lv_assignment_dynamic_CNA	params_N_CNA	params_FAST_CNA	cna_params_used_chromosomes_CNA	cna_params_karyotype_CNA	cna_params_ploidy_CNA	Cohort	ccube
HAEM001-01_HAEM001-11	NA	0.157334176948223	0.913810156753202	0.157334176948223	0.913810156753202	1263	230	C1	0.75	2	2	3	1	2	0.0786670884741116	0:0.95	0.95	0.75	FALSE	20000	FALSE	NA	NA	NA	0.158662477558348	0.910871644568684	0.158662477558348	0.910871644568684	1210	217	C1	0.75	2	2	3	1	2	0.0793312387791742	0:0.95	0.95	0.75	FALSE	20000	FALSE	chr1:chr2:chr3:chr4:chr5:chr6:chr7:chr8:chr9:chr10:chr11:chr12:chr13:chr14:chr15:chr16:chr17:chr18:chr19:chr20:chr21:chr22:chrX	01:01:00	2	Haematological	NA
HAEM002-01_HAEM002-11	NA	0.0091178416314321	0.296998465334961	0.0091178416314321	0.296998465334961	2009	2009	C1	0.75	1	1	2	1	1	0.00455892081571605	0:0.95	0.95	0.75	FALSE	20000	FALSE	NA	NA	NA	0.00917535299171625	0.29490649675288	0.00917535299171625	0.29490649675288	1791	1791	C1	0.75	1	1	2	1	1	0.00458767649585812	0:0.95	0.95	0.75	FALSE	20000	FALSE	chr1:chr2:chr3:chr4:chr5:chr6:chr7:chr8:chr9:chr10:chr11:chr12:chr13:chr14:chr15:chr16:chr17:chr18:chr19:chr20:chr21:chr22:chrX	01:01:00	2	Haematological	NA
HAEM003-01_HAEM003-11	NA	0.00785072861214174	0.19805680264335	0.00785072861214174	0.19805680264335	533	533	C1	0.75	1	1	2	1	1	0.00392536430607087	0:0.95	0.95	0.75	FALSE	20000	FALSE	NA	NA	NA	0.00788549824466649	0.197373493595254	0.00788549824466649	0.197373493595254	530	530	C1	0.75	1	1	2	1	1	0.00394274912233324	0:0.95	0.95	0.75	FALSE	20000	FALSE	chr1:chr2:chr3:chr4:chr5:chr6:chr7:chr8:chr9:chr10:chr11:chr12:chr13:chr14:chr15:chr16:chr17:chr18:chr19:chr20:chr21:chr22:chrX	01:01:00	2	Haematological	NA
HAEM004-01_HAEM004-11	NA	0.0751221049314637	0.662871680519725	0.0751221049314637	0.662871680519725	1864	857	C1	0.75	2	2	3	1	2	0.0375610524657318	0:0.95	0.95	0.75	FALSE	20000	FALSE	NA	NA	NA	0.0750436854646545	0.66274364779818	0.0750436854646545	0.66274364779818	1835	850	C1	0.75	2	2	3	1	2	0.0375218427323272	0:0.95	0.95	0.75	FALSE	20000	FALSE	chr1:chr2:chr3:chr4:chr5:chr6:chr7:chr8:chr9:chr10:chr11:chr12:chr13:chr14:chr15:chr16:chr17:chr18:chr19:chr20:chr21:chr22:chrX	01:01:00	2	Haematological	NA
HAEM005-01_HAEM005-11	NA	0.10281331420709	0.823723930456411	0.10281331420709	0.823723930456411	1535	978	C1	0.75	1	1	2	1	2	0.0514066571035452	0:0.95	0.95	0.75	FALSE	20000	FALSE	NA	NA	NA	0.102089960460208	0.822502508736495	0.102089960460208	0.822502508736495	1442	963	C1	0.75	2	2	3	1	2	0.0510449802301038	0:0.95	0.95	0.75	FALSE	20000	FALSE	chr1:chr2:chr3:chr4:chr5:chr6:chr7:chr8:chr9:chr10:chr11:chr12:chr13:chr14:chr15:chr16:chr17:chr18:chr19:chr21:chr22:chrX:chr20	01:01:00	2	Haematological	NA
HAEM006-01_HAEM006-11	NA	0.00665598422285221	0.185715276610045	0.00665598422285221	0.185715276610045	498	498	C1	0.75	1	1	2	1	1	0.00332799211142611	0:0.95	0.95	0.75	FALSE	20000	FALSE	NA	NA	NA	0.00672143390589993	0.18524781883697	0.00672143390589993	0.18524781883697	495	495	C1	0.75	1	1	2	1	1	0.00336071695294996	0:0.95	0.95	0.75	FALSE	20000	FALSE	chr1:chr2:chr3:chr4:chr5:chr6:chr7:chr8:chr9:chr10:chr11:chr12:chr13:chr14:chr15:chr16:chr17:chr18:chr19:chr20:chr21:chr22:chrX	01:01:00	2	Haematological	NA
HAEM007-01_HAEM007-11	NA	0.00514832066683011	0.187572006382861	0.00514832066683011	0.187572006382861	490	490	C1	0.75	1	1	2	1	1	0.00257416033341505	0:0.95	0.95	0.75	FALSE	20000	FALSE	NA	NA	NA	0.00515590473852197	0.187251944370475	0.00515590473852197	0.187251944370475	489	489	C1	0.75	1	1	2	1	1	0.00257795236926099	0:0.95	0.95	0.75	FALSE	20000	FALSE	chr1:chr2:chr3:chr4:chr5:chr6:chr7:chr8:chr9:chr10:chr11:chr12:chr13:chr14:chr15:chr16:chr17:chr18:chr19:chr20:chr21:chr22:chrX	01:01:00	2	Haematological	NA
HAEM008-01_HAEM008-11	NA	0.033563672260612	0.519278692150762	0.033563672260612	0.519278692150762	747	27	C1	0.75	2	2	3	1	2	0.016781836130306	0:0.95	0.95	0.75	FALSE	20000	FALSE	NA	NA	NA	0.033563672260612	0.524972607191863	0.033563672260612	0.524972607191863	718	27	C1	0.75	2	2	3	1	2	0.016781836130306	0:0.95	0.95	0.75	FALSE	20000	FALSE	chr1:chr2:chr3:chr4:chr5:chr6:chr7:chr8:chr9:chr10:chr11:chr12:chr13:chr14:chr15:chr16:chr17:chr18:chr19:chr20:chr21:chr22:chrX	01:01:00	2	Haematological	NA
HAEM009-01_HAEM009-11	NA	0.00395368539960463	0.177588487373093	0.00395368539960463	0.177588487373093	617	617	C1	0.75	1	1	2	1	1	0.00197684269980232	0:0.95	0.95	0.75	FALSE	20000	FALSE	NA	NA	NA	0.00402852632151995	0.176947207925834	0.00402852632151995	0.176947207925834	537	537	C1	0.75	1	1	2	1	1	0.00201426316075998	0:0.95	0.95	0.75	FALSE	20000	FALSE	chr1:chr2:chr3:chr4:chr5:chr6:chr7:chr8:chr9:chr10:chr11:chr12:chr13:chr14:chr15:chr16:chr17:chr18:chr19:chr20:chr21:chr22:chrX	01:01:00	2	Haematological	NA
HAEM010-01_HAEM010-11	NA	0.0142661832015693	0.813589556537969	0.0142661832015693	0.813589556537969	1569	914	C1	0.75	2	2	3	1	3	0.00713309160078464	0:0.95	0.95	0.75	FALSE	20000	FALSE	NA	NA	NA	0.0142880403810144	0.814526624921006	0.0142880403810144	0.814526624921006	1536	891	C1	0.75	2	2	3	1	3	0.0071440201905072	0:0.95	0.95	0.75	FALSE	20000	FALSE	chr1:chr2:chr3:chr4:chr5:chr6:chr7:chr8:chr9:chr10:chr11:chr12:chr13:chr14:chr15:chr16:chr17:chr18:chr19:chr20:chr21:chr22:chrX	01:01:00	2	Haematological	NA
HAEM011-01_HAEM011-11	NA	0.00239220142335985	0.831482459123221	0.00239220142335985	0.831482459123221	1221	859	C1	0.75	1	1	2	1	2	0.00119610071167992	0:0.95	0.95	0.75	FALSE	20000	FALSE	NA	NA	NA	0.0023720463461363	0.832494785382374	0.0023720463461363	0.832494785382375	1193	845	C1	0.75	3	3	4	1	2	0.00118602317306815	0:0.95	0.95	0.75	FALSE	20000	FALSE	chr1:chr2:chr3:chr4:chr5:chr6:chr7:chr8:chr9:chr10:chr11:chr12:chr13:chr14:chr15:chr16:chr17:chr18:chr19:chr20:chr21:chr22:chrX	01:01:00	2	Haematological	NA
HAEM012-01_HAEM012-11	NA	0.00188725290815912	0.956703601969416	0.00188725290815912	0.956703601969416	2752	1638	C1	0.75	1	1	2	1	2	0.000943626454079558	0:0.95	0.95	0.75	FALSE	20000	FALSE	NA	NA	NA	0.00189483657034581	0.956823273960486	0.00189483657034581	0.956823273960486	2635	1631	C1	0.75	1	1	2	1	2	0.000947418285172904	0:0.95	0.95	0.75	FALSE	20000	FALSE	chr1:chr2:chr3:chr4:chr5:chr6:chr7:chr8:chr9:chr10:chr11:chr12:chr13:chr14:chr15:chr16:chr17:chr18:chr19:chr20:chr21:chr22:chrX	01:01:00	2	Haematological	NA
HAEM013-01_HAEM013-11	NA	0.00199400329271747	0.923100777265151	0.00199400329271747	0.923100777265151	1101	717	C2	0.75	3	3	4	2	4	0.024417754029199:0.000608906381194997	0:0.95	0.95	0.75	FALSE	20000	FALSE	NA	NA	NA	0.00194855513773715	0.921368564533559	0.00194855513773715	0.921368564533559	943	698	C1	0.75	2	2	3	2	3	0.0180059640102781:0.000555868049992102	0:0.95	0.95	0.75	FALSE	20000	FALSE	chr1:chr2:chr3:chr4:chr5:chr6:chr7:chr8:chr9:chr10:chr11:chr12:chr13:chr14:chr15:chr16:chr17:chr18:chr19:chr20:chr21:chr22:chrX	01:01:00	2	Haematological	NA
HAEM014-01_HAEM014-11	NA	0.00234646643486423	0.182926766235969	0.00234646643486423	0.182926766235969	1293	1248	C2	0.75	2	2	3	1	1	0.00117323321743211	0:0.95	0.95	0.75	FALSE	20000	FALSE	NA	NA	NA	0.00251027166796636	0.182340147002036	0.00251027166796636	0.182340147002036	1113	1113	C1	0.75	1	1	2	2	1	0.000496901791518862:0.0177695764428185	0:0.95	0.95	0.75	FALSE	20000	FALSE	chr1:chr2:chr3:chr4:chr5:chr6:chr7:chr8:chr9:chr10:chr11:chr12:chr13:chr14:chr15:chr16:chr17:chr18:chr19:chr20:chr21:chr22:chrX	01:01:00	2	Haematological	NA
HAEM015-01_HAEM015-11	NA	0.216225833234492	0.902152304050074	0.216225833234492	0.902152304050074	1492	330	C1	0.75	2	2	3	1	2	0.108112916617246	0:0.95	0.95	0.75	FALSE	20000	FALSE	NA	NA	NA	0.215422276621787	0.901893111111615	0.215422276621787	0.901893111111615	1466	321	C1	0.75	2	2	3	1	2	0.107711138310894	0:0.95	0.95	0.75	FALSE	20000	FALSE	chr1:chr2:chr3:chr4:chr5:chr6:chr7:chr8:chr9:chr10:chr11:chr12:chr13:chr14:chr15:chr16:chr17:chr18:chr19:chr20:chr21:chr22:chrX	01:01:00	2	Haematological	NA
HAEM016-01_HAEM016-11	NA	0.00224950189600874	0.975365935129498	0.00224950189600874	0.975365935129498	1718	891	C1	0.75	2	2	3	1	2	0.00112475094800437	0:0.95	0.95	0.75	FALSE	20000	FALSE	NA	NA	NA	0.0023571404518975	0.977382470096584	0.0023571404518975	0.977382470096584	1599	852	C1	0.75	2	2	3	1	2	0.00117857022594875	0:0.95	0.95	0.75	FALSE	20000	FALSE	chr1:chr2:chr3:chr4:chr5:chr6:chr7:chr8:chr9:chr10:chr11:chr12:chr13:chr14:chr15:chr16:chr17:chr18:chr19:chr20:chr21:chr22:chrX	01:01:00	2	Haematological	NA
HAEM017-01_HAEM017-11	NA	0.16367608051178	0.604951617380757	0.16367608051178	0.604951617380757	1032	363	C1	0.75	2	2	3	1	2	0.0818380402558902	0:0.95	0.95	0.75	FALSE	20000	FALSE	NA	NA	NA	0.163647918652685	0.604652875297623	0.163647918652685	0.604652875297623	1018	356	C1	0.75	2	2	3	1	2	0.0818239593263426	0:0.95	0.95	0.75	FALSE	20000	FALSE	chr1:chr2:chr3:chr4:chr5:chr6:chr7:chr8:chr9:chr10:chr11:chr12:chr13:chr14:chr15:chr16:chr17:chr18:chr19:chr20:chr21:chr22:chrX	01:01:00	2	Haematological	NA
HAEM018-01_HAEM018-11	NA	0.00259223082124878	0.598642527578605	0.00259223082124878	0.598642527578605	7553	7031	C1	0.75	1	1	2	1	3	0.00129611541062439	0:0.95	0.95	0.75	FALSE	20000	FALSE	NA	NA	NA	0.00233479438136056	0.636939715147965	0.00233479438136056	0.636939715147965	5266	4897	C1	0.75	2	2	3	1	2	0.00116739719068028	0:0.95	0.95	0.75	FALSE	20000	FALSE	chr1:chr2:chr3:chr4:chr5:chr6:chr7:chr8:chr9:chr10:chr11:chr12:chr13:chr14:chr15:chr16:chr17:chr18:chr19:chr20:chr21:chr22:chrX	01:01:00	2	Haematological	NA
HAEM019-01_HAEM019-11	NA	0.144871794871795	0.553746361931999	0.144871794871795	0.553746361931999	1853	47	C1	0.75	2	2	3	1	2	0.0724358974358974	0:0.95	0.95	0.75	FALSE	20000	FALSE	NA	NA	NA	0.147632311977716	0.556804364039196	0.147632311977716	0.556804364039196	1833	43	C1	0.75	2	2	3	1	2	0.0738161559888579	0:0.95	0.95	0.75	FALSE	20000	FALSE	chr1:chr2:chr3:chr4:chr5:chr6:chr7:chr8:chr9:chr10:chr11:chr12:chr13:chr14:chr15:chr16:chr17:chr18:chr19:chr20:chr21:chr22:chrX	01:01:00	2	Haematological	NA
HAEM020-01_HAEM020-11	NA	0.00157295113352026	0.118518276979434	0.00157295113352026	0.118518276979434	8057	8057	C1	0.75	1	1	2	2	1	0.00290555553709006:0.000736292486809631	0:0.95	0.95	0.75	FALSE	20000	FALSE	NA	NA	NA	0.00157531215508921	0.118437552600978	0.00157531215508921	0.118437552600978	8044	8044	C1	0.75	1	1	2	2	1	0.0104191020711918:0.000715074574618666	0:0.95	0.95	0.75	FALSE	20000	FALSE	chr1:chr2:chr3:chr4:chr5:chr6:chr7:chr8:chr9:chr10:chr11:chr12:chr13:chr14:chr15:chr16:chr17:chr18:chr19:chr20:chr21:chr22:chrX	01:01:00	2	Haematological	NA
HAEM021-01_HAEM021-11	NA	0.00259007367130078	0.591183291284414	0.00259007367130078	0.591183291284414	5520	3137	C2	0.75	3	3	4	1	2	0.00129503683565039	0:0.95	0.95	0.75	FALSE	20000	FALSE	NA	NA	NA	0.00234089790155224	0.599921260876695	0.00234089790155224	0.599921260876695	4853	2898	C1	0.75	2	2	3	1	2	0.00117044895077612	0:0.95	0.95	0.75	FALSE	20000	FALSE	chr1:chr2:chr3:chr4:chr5:chr6:chr7:chr8:chr9:chr10:chr11:chr12:chr13:chr14:chr15:chr16:chr17:chr18:chr19:chr20:chr21:chr22:chrX	01:01:00	2	Haematological	NA
HAEM022-01_HAEM022-11	NA	0.0023225950180769	0.84929277581106	0.0023225950180769	0.84929277581106	1895	1332	C1	0.75	2	2	3	2	3	0.0272522928667155:0.000734637237629653	0:0.95	0.95	0.75	FALSE	20000	FALSE	NA	NA	NA	0.00235196558056725	0.849288338951691	0.00235196558056725	0.849288338951691	1860	1316	C1	0.75	2	2	3	2	3	0.0272589770722027:0.000742135697580566	0:0.95	0.95	0.75	FALSE	20000	FALSE	chr1:chr2:chr3:chr4:chr5:chr6:chr7:chr8:chr9:chr10:chr11:chr12:chr13:chr14:chr15:chr16:chr17:chr18:chr19:chr20:chr21:chr22:chrX	01:01:00	2	Haematological	NA
HAEM023-01_HAEM023-11	NA	0.00365083791800826	0.738838276480598	0.00365083791800826	0.738838276480598	7558	4275	C1	0.75	2	2	3	1	4	0.00182541895900413	0:0.95	0.95	0.75	FALSE	20000	FALSE	NA	NA	NA	0.00292799628644373	0.910342890612704	0.00292799628644373	0.910342890612704	2910	1525	C1	0.75	2	2	3	1	2	0.00146399814322187	0:0.95	0.95	0.75	FALSE	20000	FALSE	chr1:chr2:chr3:chr4:chr5:chr6:chr7:chr8:chr9:chr10:chr11:chr12:chr13:chr14:chr15:chr16:chr17:chr18:chr19:chr20:chr21:chr22:chrX	01:01:00	2	Haematological	NA
HAEM024-01_HAEM024-11	NA	0.0157507688193609	0.984795966595805	0.0157507688193609	0.984795966595805	6564	2038	C1	0.75	2	2	3	1	4	0.00787538440968044	0:0.95	0.95	0.75	FALSE	20000	FALSE	NA	NA	NA	0.00828353918784733	0.958662534768458	0.0164309717770848	0.978895054917447	4769	3154	C1	0.75	2	2	3	1	3	0.00821548588854238	0:0.95	0.95	0.75	FALSE	20000	FALSE	chr1:chr2:chr3:chr4:chr5:chr6:chr7:chr8:chr9:chr10:chr11:chr12:chr13:chr14:chr15:chr16:chr17:chr18:chr19:chr20:chr21:chr22:chrX	02:02:00	4	Haematological	NA
HAEM025-01_HAEM025-11	NA	0.0210178764144593	0.909544345146886	0.0210178764144593	0.909544345146886	9703	4978	C1	0.75	1	1	2	1	3	0.0105089382072296	0:0.95	0.95	0.75	FALSE	20000	FALSE	NA	NA	NA	0.0104925661725347	0.82935222495974	0.0207672308016627	0.906716829754305	8267	4925	C1	0.75	2	2	3	1	2	0.0103836154008313	0:0.95	0.95	0.75	FALSE	20000	FALSE	chr1:chr2:chr3:chr4:chr5:chr6:chr7:chr8:chr9:chr10:chr11:chr12:chr13:chr14:chr16:chr17:chr18:chr19:chr20:chr22:chrX:chr15:chr21	02:02:00	4	Haematological	NA
HAEM026-01_HAEM026-11	NA	0.00865461668595851	0.948681117349324	0.00865461668595851	0.948681117349324	4135	3607	C1	0.75	1	1	2	1	2	0.00432730834297925	0:0.95	0.95	0.75	FALSE	20000	FALSE	NA	NA	NA	0.00868319756512398	0.94881174267941	0.00868319756512398	0.94881174267941	4035	3583	C1	0.75	1	1	2	1	2	0.00434159878256199	0:0.95	0.95	0.75	FALSE	20000	FALSE	chr1:chr2:chr3:chr4:chr5:chr6:chr7:chr8:chr9:chr10:chr11:chr12:chr13:chr14:chr15:chr16:chr17:chr18:chr19:chr20:chr21:chr22:chrX	01:01:00	2	Haematological	NA
HAEM027-01_HAEM027-11	NA	0.00307717669038657	0.911584454206032	0.00307717669038657	0.911584454206032	5683	2183	C2	0.75	3	3	4	1	3	0.00153858834519329	0:0.95	0.95	0.75	FALSE	20000	FALSE	NA	NA	NA	0.00306133808304575	0.910782177400427	0.00306133808304575	0.910782177400427	5403	2157	C1	0.75	2	2	3	1	3	0.00153066904152288	0:0.95	0.95	0.75	FALSE	20000	FALSE	chr1:chr2:chr3:chr4:chr5:chr6:chr7:chr8:chr9:chr10:chr11:chr12:chr13:chr14:chr15:chr16:chr17:chr18:chr19:chr20:chr21:chr22:chrX	01:01:00	2	Haematological	NA
HAEM028-01_HAEM028-11	NA	0.0021808687639184	0.870699214144512	0.0021808687639184	0.870699214144512	13139	5261	C2	0.75	3	3	4	1	3	0.0010904343819592	0:0.95	0.95	0.75	FALSE	20000	FALSE	NA	NA	NA	0.00219330311449042	0.874245839933717	0.00219330311449042	0.874245839933717	10069	5157	C1	0.75	2	2	3	1	3	0.00109665155724521	0:0.95	0.95	0.75	FALSE	20000	FALSE	chr1:chr2:chr3:chr4:chr5:chr6:chr7:chr8:chr9:chr10:chr11:chr12:chr13:chr14:chr15:chr16:chr17:chr18:chr19:chr20:chr21:chr22:chrX	01:01:00	2	Haematological	NA
HAEM029-01_HAEM029-11	NA	0.193340987370838	0.785213454661701	0.193340987370838	0.785213454661701	244	116	C1	0.75	2	2	3	1	2	0.0966704936854191	0:0.95	0.95	0.75	FALSE	20000	FALSE	NA	NA	NA	0.193340987370838	0.785575691224895	0.193340987370838	0.785575691224895	239	116	C1	0.75	2	2	3	1	2	0.0966704936854191	0:0.95	0.95	0.75	FALSE	20000	FALSE	chr1:chr2:chr3:chr4:chr5:chr6:chr7:chr8:chr9:chr10:chr11:chr12:chr13:chr14:chr15:chr16:chr17:chr18:chr19:chr20:chr22:chrX:chr21	01:01:00	2	Haematological	NA
HAEM030-01_HAEM030-11	NA	0.00243522841710153	0.865796373199021	0.00243522841710153	0.865796373199021	2470	1840	C1	0.75	1	1	2	1	2	0.00121761420855076	0:0.95	0.95	0.75	FALSE	20000	FALSE	NA	NA	NA	0.00246918130055833	0.866511296333222	0.00246918130055833	0.866511296333222	2436	1827	C1	0.75	1	1	2	1	2	0.00123459065027916	0:0.95	0.95	0.75	FALSE	20000	FALSE	chr1:chr2:chr3:chr4:chr5:chr6:chr8:chr9:chr10:chr11:chr12:chr13:chr14:chr15:chr16:chr19:chr20:chr22:chrX:chr7:chr17:chr18:chr21	01:01:00	2	Haematological	NA
HAEM031-01_HAEM031-11	NA	0.00326277622366894	0.902104845055699	0.00326277622366894	0.902104845055699	5697	4484	C1	0.75	1	1	2	1	4	0.00163138811183447	0:0.95	0.95	0.75	FALSE	20000	FALSE	NA	NA	NA	0.00320207431936396	0.976130004842225	0.00320207431936396	0.976130004842225	3521	2925	C1	0.75	1	1	2	1	2	0.00160103715968198	0:0.95	0.95	0.75	FALSE	20000	FALSE	chr1:chr2:chr3:chr4:chr5:chr6:chr7:chr8:chr9:chr10:chr11:chr12:chr13:chr14:chr15:chr16:chr17:chr18:chr19:chr20:chr21:chr22:chrX	01:01:00	2	Haematological	NA
HAEM032-01_HAEM032-11	NA	0.0035056967572305	0.62090175609138	0.0035056967572305	0.62090175609138	14698	2622	C1	0.75	3	3	4	1	3	0.00175284837861525	0:0.95	0.95	0.75	FALSE	20000	FALSE	NA	NA	NA	0.00140154169586545	0.40535623567553	0.00210084033613445	0.505566987953892	7170	1103	C1	0.75	3	3	4	1	3	0.00140056022408964	0:0.95	0.95	0.75	FALSE	20000	FALSE	chr1:chr2:chr3:chr4:chr5:chr6:chr7:chr8:chr9:chr10:chr11:chr12:chr13:chr14:chr15:chr16:chr17:chr18:chr19:chr20:chr21:chr22:chrX	02:01:00	3	Haematological	NA
HAEM033-01_HAEM033-11	NA	0.0112697220135237	0.931988968055373	0.0112697220135237	0.931988968055373	3424	974	C1	0.75	3	3	4	1	3	0.00563486100676183	0:0.95	0.95	0.75	FALSE	20000	FALSE	NA	NA	NA	0.00559701492537313	0.62344763321939	0.00837209302325581	0.712933193700901	202	21	C1	0.72	2	2	3	1	3	0.00558139534883721	0:0.95	0.95	0.75	TRUE	20000	FALSE	chr1:chr2:chr3:chr4:chr5:chr6:chr7:chr8:chr9:chr10:chr11:chr12:chr13:chr14:chr15:chr16:chr17:chr20:chr21:chr22:chrX:chr18:chr19	02:01:00	6	Haematological	NA
HAEM034-01_HAEM034-11	NA	0.00542221848598209	0.936557742182161	0.0054222184859821	0.936557742182161	1489	1302	C1	0.75	1	1	2	1	3	0.00271110924299105	0:0.95	0.95	0.75	FALSE	20000	FALSE	NA	NA	NA	0.00545310118293652	0.935703970720509	0.00545310118293652	0.935703970720509	1445	1274	C1	0.75	1	1	2	1	3	0.00272655059146826	0:0.95	0.95	0.75	FALSE	20000	FALSE	chr1:chr2:chr3:chr4:chr5:chr6:chr7:chr8:chr9:chr10:chr11:chr12:chr13:chr14:chr15:chr16:chr17:chr18:chr19:chr20:chr21:chr22:chrX	01:01:00	2	Haematological	NA
HAEM035-01_HAEM035-11	NA	0.00343161955067503	0.805725188733072	0.00343161955067503	0.805725188733072	6727	4719	C2	0.75	3	3	4	1	4	0.00171580977533751	0:0.95	0.95	0.75	FALSE	20000	FALSE	NA	NA	NA	0.0027539734856808	0.879585356469749	0.0027539734856808	0.879585356469749	3803	2795	C1	0.75	1	1	2	1	2	0.0013769867428404	0:0.95	0.95	0.75	FALSE	20000	FALSE	chr1:chr2:chr3:chr4:chr5:chr6:chr7:chr8:chr9:chr10:chr11:chr12:chr13:chr14:chr15:chr16:chr17:chr18:chr19:chr20:chr21:chr22:chrX	01:01:00	2	Haematological	NA
HAEM036-01_HAEM036-11	NA	0.00329097723740744	0.736614513778318	0.00329097723740744	0.736614513778318	4834	1479	C1	0.75	2	2	3	1	3	0.00164548861870372	0:0.95	0.95	0.75	FALSE	20000	FALSE	NA	NA	NA	NA	NA	NA	NA	NA	NA	NA	NA	NA	NA	NA	NA	NA	NA	NA	NA	NA	NA	NA	NA	NA	NA	NA	Haematological	NA
HAEM037-01_HAEM037-11	NA	0.00216914938356316	0.838454586295848	0.00216914938356316	0.838454586295848	1954	1254	C1	0.75	1	1	2	1	3	0.00108457469178158	0:0.95	0.95	0.75	FALSE	20000	FALSE	NA	NA	NA	0.000950423269898106	0.721103492695593	0.00189904164642494	0.83795483043986	1731	1257	C1	0.75	2	2	3	1	2	0.000949520823212472	0:0.95	0.95	0.75	FALSE	20000	FALSE	chr1:chr2:chr3:chr4:chr5:chr6:chr7:chr8:chr9:chr10:chr11:chr12:chr13:chr14:chr15:chr16:chr17:chr18:chr19:chr20:chr21:chr22:chrX	02:02:00	4	Haematological	NA
HAEM038-01_HAEM038-11	NA	0.00135185137586782	0.778203103672372	0.00135185137586782	0.778203103672372	1938	998	C1	0.75	2	2	3	2	2	0.00060795713025932:0.0050941429709136	0:0.95	0.95	0.75	FALSE	20000	FALSE	NA	NA	NA	0.00129964649615305	0.778401544814585	0.00129964649615305	0.778401544814585	1931	995	C1	0.75	2	2	3	1	2	0.000649823248076523	0:0.95	0.95	0.75	FALSE	20000	FALSE	chr1:chr2:chr3:chr4:chr5:chr6:chr7:chr8:chr9:chr10:chr11:chr12:chr13:chr14:chr15:chr16:chr17:chr18:chr19:chr20:chr21:chr22:chrX	01:01:00	2	Haematological	NA
HAEM039-01_HAEM039-11	NA	0.00219112651726816	0.695875091759144	0.00219112651726816	0.695875091759144	5641	3743	C2	0.75	3	3	4	1	4	0.00109556325863408	0:0.95	0.95	0.75	FALSE	20000	FALSE	NA	NA	NA	0.00238314466771381	0.772674475009832	0.00238314466771381	0.772674475009832	3113	2407	C1	0.75	2	2	3	1	3	0.0011915723338569	0:0.95	0.95	0.75	FALSE	20000	FALSE	chr1:chr2:chr3:chr4:chr5:chr6:chr7:chr8:chr9:chr10:chr11:chr12:chr13:chr14:chr15:chr16:chr17:chr18:chr19:chr20:chr21:chr22:chrX	01:01:00	2	Haematological	NA
HAEM040-01_HAEM040-11	NA	0.00102712294431691	0.198718905846058	0.00102712294431691	0.198718905846058	7304	7304	C1	0.75	1	1	2	1	1	0.000513561472158453	0:0.95	0.95	0.75	FALSE	20000	FALSE	NA	NA	NA	0.00102757013118896	0.187886915952952	0.00102757013118896	0.187886915952952	5257	5257	C1	0.75	1	1	2	2	1	0.0178894018274419:0.000377768917320141	0:0.95	0.95	0.75	FALSE	20000	FALSE	chr1:chr2:chr3:chr4:chr5:chr6:chr7:chr8:chr9:chr10:chr11:chr12:chr13:chr14:chr15:chr16:chr17:chr18:chr19:chr20:chr21:chr22:chrX	01:01:00	2	Haematological	NA
HAEM041-01_HAEM041-11	NA	0.00389262052458278	0.942881165532701	0.00389262052458278	0.942881165532701	30592	15138	C1	0.75	1	1	2	2	4	0.00120997191061658:0.017181667768392	0:0.95	0.95	0.75	FALSE	20000	FALSE	NA	NA	NA	0.00379899957498284	0.946576959284267	0.00379899957498284	0.946576959284267	25784	16390	C1	0.75	1	1	2	1	2	0.00189949978749142	0:0.95	0.95	0.75	FALSE	20000	FALSE	chr1:chr2:chr3:chr4:chr5:chr6:chr7:chr8:chr9:chr10:chr11:chr12:chr13:chr14:chr15:chr16:chr17:chr18:chr19:chr20:chr21:chr22:chrX	01:01:00	2	Haematological	NA
HAEM042-01_HAEM042-11	NA	0.00151737293494459	0.545063305044244	0.00151737293494459	0.545063305044244	3890	2281	C1	0.75	2	2	3	2	2	0.0240473568468444:0.000511966467169304	0:0.95	0.95	0.75	FALSE	20000	FALSE	NA	NA	NA	0.00153264531040027	0.545695924321675	0.00153264531040027	0.545695924321675	3713	2181	C1	0.75	2	2	3	2	2	0.0245156027716393:0.00051226499665322	0:0.95	0.95	0.75	FALSE	20000	FALSE	chr1:chr2:chr3:chr4:chr5:chr6:chr7:chr8:chr9:chr10:chr11:chr12:chr13:chr14:chr15:chr17:chr18:chr19:chr20:chr21:chr22:chrX:chr16	01:01:00	2	Haematological	NA
HAEM043-01_HAEM043-11	NA	0.00326889606708058	0.294578454853693	0.00326889606708058	0.294578454853693	6918	6918	C1	0.75	1	1	2	2	2	0.0160974534795086:0.0011362635073575	0:0.95	0.95	0.75	FALSE	20000	FALSE	NA	NA	NA	0.00169932888476157	0.174076823890175	0.00339289212992387	0.296533958167048	3757	3757	C1	0.75	1	1	2	1	2	0.00169644606496194	0:0.95	0.95	0.75	FALSE	20000	FALSE	chr1:chr2:chr3:chr4:chr5:chr6:chr7:chr8:chr9:chr10:chr11:chr12:chr13:chr14:chr15:chr16:chr17:chr18:chr19:chr20:chr21:chr22:chrX	02:02:00	4	Haematological	NA
HAEM044-01_HAEM044-11	NA	0.00266551890781684	0.845336382267437	0.00266551890781684	0.845336382267437	20590	18627	C1	0.75	1	1	2	1	2	0.00133275945390842	0:0.95	0.95	0.75	FALSE	20000	FALSE	NA	NA	NA	NA	NA	NA	NA	NA	NA	NA	NA	NA	NA	NA	NA	NA	NA	NA	NA	NA	NA	NA	NA	NA	NA	NA	Haematological	NA
HAEM045-01_HAEM045-11	NA	0.00312189959653416	0.812140522151837	0.00312189959653416	0.812140522151837	5713	3618	C1	0.75	2	2	3	1	3	0.00156094979826708	0:0.95	0.95	0.75	FALSE	20000	FALSE	NA	NA	NA	0.00309708634623564	0.812333355001678	0.00309708634623564	0.812333355001678	5583	3599	C1	0.75	2	2	3	1	3	0.00154854317311782	0:0.95	0.95	0.75	FALSE	20000	FALSE	chr1:chr2:chr3:chr4:chr5:chr6:chr7:chr8:chr9:chr10:chr11:chr13:chr14:chr15:chr16:chr17:chr19:chr20:chr22:chrX:chr12:chr18:chr21	01:01:00	2	Haematological	NA
HAEM046-01_HAEM046-11	NA	0.0242914979757085	0.22626599203025	0.0242914979757085	0.22626599203025	35	19	C1	-0.0416334	1	1	2	1	1	0.0121457489878543	0:0.95	0.95	0.75	TRUE	20000	FALSE	NA	NA	NA	NA	NA	NA	NA	NA	NA	NA	NA	NA	NA	NA	NA	NA	NA	NA	NA	NA	NA	NA	NA	NA	NA	NA	Haematological	NA
HAEM047-01_HAEM047-11	NA	0.00313685036013253	0.284778703263551	0.00313685036013253	0.284778703263551	10547	10103	C1	0.75	1	1	2	1	1	0.00156842518006626	0:0.95	0.95	0.75	FALSE	20000	FALSE	NA	NA	NA	0.00315026388270611	0.283670586613064	0.00315026388270611	0.283670586613064	10098	9731	C1	0.75	1	1	2	2	1	0.000907816634871555:0.00776854497154566	0:0.95	0.95	0.75	FALSE	20000	FALSE	chr2:chr3:chr4:chr5:chr6:chr7:chr8:chr9:chr10:chr11:chr12:chr13:chr14:chr15:chr16:chr18:chr19:chr21:chrX:chr1:chr17:chr20:chr22	01:01:00	2	Haematological	NA
HAEM048-01_HAEM048-11	NA	0.0227691575120427	0.877718140276737	0.0227691575120427	0.877718140276737	8605	7622	C1	0.75	1	1	2	2	5	0.00403923297964646:0.0773009830607723	0:0.95	0.95	0.75	FALSE	20000	FALSE	NA	NA	NA	0.0296760391140733	0.915844376292497	0.0296760391140733	0.915844376292497	6151	5692	C1	0.75	1	1	2	2	2	0.0688745367871092:0.00236148286892295	0:0.95	0.95	0.75	FALSE	20000	FALSE	chr1:chr2:chr3:chr4:chr5:chr6:chr7:chr8:chr9:chr10:chr11:chr12:chr13:chr14:chr15:chr16:chr17:chr18:chr19:chr20:chr21:chr22:chrX	01:01:00	2	Haematological	NA
HAEM049-01_HAEM049-11	NA	0.00171274773672621	0.127616284813468	0.00171274773672621	0.127616284813468	1400	1400	C1	0.75	1	1	2	1	1	0.000856373868363103	0:0.95	0.95	0.75	FALSE	20000	FALSE	NA	NA	NA	0.00171708912510221	0.127677473485857	0.00171708912510221	0.127677473485857	1398	1398	C1	0.75	1	1	2	1	1	0.000858544562551104	0:0.95	0.95	0.75	FALSE	20000	FALSE	chr1:chr2:chr3:chr4:chr5:chr6:chr7:chr8:chr9:chr10:chr11:chr12:chr13:chr14:chr15:chr16:chr17:chr19:chr20:chr21:chr22:chrX:chr18	01:01:00	2	Haematological	NA
HAEM050-01_HAEM050-11	NA	0.00259777130591773	0.587766166150856	0.00259777130591773	0.587766166150856	5409	5021	C1	0.75	1	1	2	2	3	0.00984196098344151:0.00103535624581561	0:0.95	0.95	0.75	FALSE	20000	FALSE	NA	NA	NA	0.00248159213727123	0.59172822443448	0.00248159213727123	0.59172822443448	3738	3390	C1	0.75	1	1	2	1	2	0.00124079606863561	0:0.95	0.95	0.75	FALSE	20000	FALSE	chr1:chr2:chr3:chr4:chr5:chr6:chr7:chr8:chr9:chr10:chr11:chr12:chr13:chr14:chr15:chr16:chr17:chr18:chr19:chr20:chr21:chr22:chrX	01:01:00	2	Haematological	NA
HAEM051-01_HAEM051-11	NA	0.0402772134887646	0.782728896846385	0.0402772134887646	0.782728896846385	5740	5237	C1	0.75	1	1	2	1	4	0.0201386067443823	0:0.95	0.95	0.75	FALSE	20000	FALSE	NA	NA	NA	0.0392446571934718	0.864232635827007	0.0392446571934718	0.864232635827007	3304	2740	C1	0.75	2	2	3	1	3	0.0196223285967359	0:0.95	0.95	0.75	FALSE	20000	FALSE	chr1:chr2:chr3:chr4:chr5:chr6:chr7:chr8:chr9:chr10:chr11:chr12:chr13:chr14:chr15:chr16:chr17:chr18:chr19:chr20:chr21:chr22:chrX	01:01:00	2	Haematological	NA
HAEM052-01_HAEM052-11	NA	0.00357591269535254	0.620743142147142	0.00357591269535254	0.620743142147142	1480	377	C1	0.75	2	2	3	2	3	0.0412409002077948:0.000873106743511939	0:0.95	0.95	0.75	FALSE	20000	FALSE	NA	NA	NA	0.00360250831076234	0.621150022964186	0.00360250831076234	0.621150022964186	1475	374	C1	0.75	2	2	3	2	3	0.0476145971471483:0.000915647216197042	0:0.95	0.95	0.75	FALSE	20000	FALSE	chr1:chr2:chr3:chr4:chr5:chr6:chr7:chr8:chr9:chr10:chr11:chr12:chr13:chr14:chr15:chr16:chr17:chr18:chr22:chrX:chr19:chr20:chr21	01:01:00	2	Haematological	NA
HAEM053-01_HAEM053-11	NA	0.00230019014905232	0.631168057152274	0.00230019014905232	0.631168057152274	10605	3606	C1	0.75	2	2	3	1	3	0.00115009507452616	0:0.95	0.95	0.75	FALSE	20000	FALSE	NA	NA	NA	0.00230888326653036	0.628777967052045	0.00230888326653036	0.628777967052045	8979	3406	C1	0.75	2	2	3	1	3	0.00115444163326518	0:0.95	0.95	0.75	FALSE	20000	FALSE	chr1:chr2:chr3:chr4:chr5:chr6:chr7:chr8:chr9:chr10:chr11:chr12:chr13:chr14:chr15:chr16:chr17:chr18:chr19:chr20:chr21:chr22:chrX	01:01:00	2	Haematological	NA
HAEM054-01_HAEM054-11	NA	0.00929940709807021	0.805972843243816	0.00929940709807021	0.805972843243816	16108	13736	C1	0.75	1	1	2	1	5	0.00464970354903511	0:0.95	0.95	0.75	FALSE	20000	FALSE	NA	NA	NA	0.00921979335193058	0.803432284606877	0.00921979335193058	0.803432284606877	12550	11676	C1	0.75	1	1	2	1	2	0.00460989667596529	0:0.95	0.95	0.75	FALSE	20000	FALSE	chr1:chr2:chr3:chr4:chr5:chr6:chr7:chr8:chr9:chr10:chr11:chr12:chr13:chr14:chr15:chr16:chr17:chr18:chr19:chr20:chr21:chrX:chr22	01:01:00	2	Haematological	NA
HAEM055-01_HAEM055-11	NA	0.00398665506049555	0.745754547849183	0.00398665506049555	0.745754547849183	10419	5275	C1	0.75	2	2	3	1	4	0.00199332753024777	0:0.95	0.95	0.75	FALSE	20000	FALSE	NA	NA	NA	0.00111763062307907	0.905683542309958	0.0016755096341804	0.935081397325834	3347	677	C1	0.75	3	3	4	1	3	0.00111700642278693	0:0.95	0.95	0.75	FALSE	20000	FALSE	chr1:chr2:chr3:chr4:chr5:chr6:chr7:chr8:chr9:chr10:chr11:chr12:chr13:chr14:chr15:chr16:chr17:chr18:chr19:chr20:chr21:chr22:chrX	02:01:00	3	Haematological	NA
HAEM056-01_HAEM056-11	NA	0.00214803075351347	0.597387050680176	0.00214803075351347	0.597387050680176	9331	8835	C1	0.75	1	1	2	1	3	0.00107401537675674	0:0.95	0.95	0.75	FALSE	20000	FALSE	NA	NA	NA	0.0021745664126726	0.600468806778803	0.0021745664126726	0.600468806778803	7062	6554	C1	0.75	1	1	2	1	2	0.0010872832063363	0:0.95	0.95	0.75	FALSE	20000	FALSE	chr1:chr2:chr3:chr4:chr5:chr6:chr7:chr8:chr9:chr10:chr11:chr12:chr13:chr14:chr15:chr16:chr17:chr18:chr19:chr20:chr21:chr22:chrX	01:01:00	2	Haematological	NA
HAEM057-01_HAEM057-11	NA	0.00140653731905732	0.759684616829802	0.00140653731905732	0.759684616829802	1501	654	C1	0.75	2	2	3	2	3	0.00279045660047541:0.000650891572630727	0:0.95	0.95	0.75	FALSE	20000	FALSE	NA	NA	NA	0.00140061471423569	0.75901546044525	0.00140061471423569	0.75901546044525	1463	657	C1	0.75	2	2	3	1	3	0.000700307357117846	0:0.95	0.95	0.75	FALSE	20000	FALSE	chr1:chr2:chr3:chr4:chr5:chr6:chr7:chr8:chr9:chr10:chr11:chr12:chr13:chr14:chr15:chr16:chr17:chr18:chr19:chr20:chr21:chr22:chrX	01:01:00	2	Haematological	NA
HAEM058-01_HAEM058-11	NA	0.00216603801770176	0.790469880295567	0.00216603801770176	0.790469880295567	1634	631	C1	0.75	2	2	3	1	3	0.00108301900885088	0:0.95	0.95	0.75	FALSE	20000	FALSE	NA	NA	NA	0.00216935966487133	0.78982784348396	0.00216935966487133	0.78982784348396	1620	629	C1	0.75	2	2	3	1	3	0.00108467983243567	0:0.95	0.95	0.75	FALSE	20000	FALSE	chr1:chr2:chr3:chr4:chr5:chr6:chr7:chr8:chr9:chr10:chr11:chr12:chr13:chr14:chr15:chr16:chr17:chr18:chr19:chr20:chr21:chr22:chrX	01:01:00	2	Haematological	NA
HAEM059-01_HAEM059-11	NA	0.00667936123826367	0.829870514684478	0.00667936123826367	0.829870514684478	309	97	C1	0.75	3	3	4	2	3	0.00144558506055107:0.0883610184760013	0:0.95	0.95	0.75	FALSE	20000	FALSE	NA	NA	NA	0.0068106187892971	0.828961964589365	0.0068106187892971	0.828961964589365	307	95	C1	0.75	3	3	4	2	3	0.0888473243297889:0.00147126044429125	0:0.95	0.95	0.75	FALSE	20000	FALSE	chr1:chr2:chr3:chr4:chr5:chr6:chr7:chr8:chr9:chr10:chr11:chr12:chr13:chr14:chr15:chr16:chr17:chr18:chr19:chr20:chr21:chr22:chrX	01:01:00	2	Haematological	NA
HAEM060-01_HAEM060-11	NA	0.00564923392964136	0.450554165186194	0.00564923392964136	0.450554165186194	350	302	C1	0.75	1	1	2	1	2	0.00282461696482068	0:0.95	0.95	0.75	FALSE	20000	FALSE	NA	NA	NA	0.0042484363707986	0.450675941431362	0.0042484363707986	0.450675941431362	341	296	C1	0.75	1	1	2	2	2	0.087317691629264:0.00128825596197832	0:0.95	0.95	0.75	FALSE	20000	FALSE	chr1:chr2:chr3:chr4:chr5:chr6:chr7:chr8:chr9:chr10:chr11:chr12:chr13:chr14:chr15:chr16:chr17:chr18:chr19:chr20:chr21:chr22:chrX	01:01:00	2	Haematological	NA
HAEM061-01_HAEM061-11	NA	0.0030683250232864	0.886620413163157	0.0030683250232864	0.886620413163157	1098	525	C1	0.75	1	1	2	1	3	0.0015341625116432	0:0.95	0.95	0.75	FALSE	20000	FALSE	NA	NA	NA	0.00287459575997125	0.898372476268332	0.00287459575997125	0.898372476268332	1069	481	C1	0.75	3	3	4	1	3	0.00143729787998563	0:0.95	0.95	0.75	FALSE	20000	FALSE	chr1:chr2:chr3:chr4:chr5:chr6:chr7:chr8:chr9:chr10:chr11:chr12:chr13:chr14:chr15:chr16:chr17:chr18:chr19:chr20:chr21:chr22:chrX	01:01:00	2	Haematological	NA
HAEM062-01_HAEM062-11	NA	0.00273841308961457	0.7499584273823	0.00273841308961457	0.7499584273823	1040	740	C1	0.75	1	1	2	1	3	0.00136920654480728	0:0.95	0.95	0.75	FALSE	20000	FALSE	NA	NA	NA	0.00304550340379792	0.810161199151734	0.00304550340379792	0.810161199151734	794	562	C1	0.75	1	1	2	1	2	0.00152275170189896	0:0.95	0.95	0.75	FALSE	20000	FALSE	chr1:chr2:chr3:chr4:chr5:chr6:chr7:chr8:chr9:chr10:chr11:chr12:chr13:chr14:chr15:chr16:chr17:chr18:chr19:chr20:chr21:chr22:chrX	01:01:00	2	Haematological	NA
HAEM063-01_HAEM063-11	NA	0.00260403104005	0.373638094897197	0.00260403104005	0.373638094897197	1061	964	C1	0.75	1	1	2	1	2	0.001302015520025	0:0.95	0.95	0.75	FALSE	20000	FALSE	NA	NA	NA	0.00241545893719807	0.37149320126941	0.00241545893719807	0.37149320126941	948	874	C1	0.75	1	1	2	1	2	0.00120772946859903	0:0.95	0.95	0.75	FALSE	20000	FALSE	chr1:chr2:chr3:chr4:chr5:chr6:chr7:chr8:chr9:chr10:chr11:chr12:chr13:chr14:chr15:chr16:chr17:chr18:chr19:chr20:chr21:chr22:chrX	01:01:00	2	Haematological	NA
HAEM064-01_HAEM064-11	NA	0.004747839159162	0.449792065425061	0.004747839159162	0.449792065425061	2462	2460	C1	0.75	1	1	2	2	3	0.152760395204249:0.00170729778320639	0:0.95	0.95	0.75	FALSE	20000	FALSE	NA	NA	NA	0.000473760148157719	0.353058996271686	0.000710471925594213	0.450127680816025	1399	600	C1	0.75	2	2	3	1	2	0.000473647950396142	0:0.95	0.95	0.75	FALSE	20000	FALSE	chr1:chr2:chr3:chr4:chr5:chr6:chr7:chr8:chr9:chr10:chr11:chr12:chr13:chr14:chr15:chr16:chr17:chr18:chr19:chr20:chr21:chr22:chrX	02:01:00	3	Haematological	NA
HAEM065-01_HAEM065-11	NA	0.00365052324166464	0.938394501576424	0.00365052324166464	0.938394501576424	894	682	C1	0.75	1	1	2	1	2	0.00182526162083232	0:0.95	0.95	0.75	FALSE	20000	FALSE	NA	NA	NA	0.00365052324166464	0.938616858397498	0.00365052324166464	0.938616858397498	889	682	C1	0.75	1	1	2	1	2	0.00182526162083232	0:0.95	0.95	0.75	FALSE	20000	FALSE	chr1:chr2:chr3:chr4:chr5:chr6:chr7:chr8:chr9:chr10:chr11:chr12:chr13:chr14:chr15:chr16:chr17:chr18:chr19:chr20:chr21:chr22:chrX	01:01:00	2	Haematological	NA
HAEM066-01_HAEM066-11	NA	0.00229574258077779	0.711775715931123	0.00229574258077779	0.711775715931123	1189	927	C1	0.75	1	1	2	2	3	0.000978475946154604:0.00522714356117601	0:0.95	0.95	0.75	FALSE	20000	FALSE	NA	NA	NA	0.00211509155880951	0.712243625469945	0.00211509155880951	0.712243625469945	1110	897	C1	0.75	1	1	2	2	3	0.0148564939084467:0.000785398617952611	0:0.95	0.95	0.75	FALSE	20000	FALSE	chr1:chr2:chr3:chr4:chr5:chr6:chr7:chr8:chr9:chr10:chr11:chr12:chr13:chr14:chr15:chr16:chr17:chr18:chr19:chr20:chr21:chr22:chrX	01:01:00	2	Haematological	NA
HAEM067-01_HAEM067-11	NA	0.00271402166537985	0.634296650026102	0.00271402166537985	0.634296650026102	1550	1058	C1	0.75	1	1	2	1	3	0.00135701083268992	0:0.95	0.95	0.75	FALSE	20000	FALSE	NA	NA	NA	0.00087690210949211	0.330803897901626	0.00131477669900773	0.425780862387576	808	545	C1	0.75	1	1	2	2	2	0.000458677539098404:0.0214546889552177	0:0.95	0.95	0.75	FALSE	20000	FALSE	chr1:chr2:chr3:chr4:chr5:chr6:chr7:chr8:chr9:chr10:chr11:chr12:chr13:chr14:chr15:chr16:chr17:chr18:chr19:chr20:chr21:chr22:chrX	02:01:00	3	Haematological	NA
HAEM068-01_HAEM068-11	NA	0.00212728239673817	0.37046513759699	0.00212728239673817	0.37046513759699	2008	1169	C1	0.75	2	2	3	1	2	0.00106364119836908	0:0.95	0.95	0.75	FALSE	20000	FALSE	NA	NA	NA	0.00221295036997764	0.368752062679811	0.00221295036997764	0.368752062679811	1941	1124	C1	0.75	2	2	3	1	2	0.00110647518498882	0:0.95	0.95	0.75	FALSE	20000	FALSE	chr1:chr2:chr3:chr4:chr5:chr6:chr7:chr8:chr9:chr10:chr11:chr12:chr13:chr14:chr15:chr16:chr17:chr18:chr19:chr20:chr21:chr22:chrX	01:01:00	2	Haematological	NA
HAEM069-01_HAEM069-11	NA	0.00188014341213115	0.693079797851735	0.00188014341213115	0.693079797851735	2733	1504	C1	0.75	2	2	3	2	2	0.00476137318839775:0.000822148897304534	0:0.95	0.95	0.75	FALSE	20000	FALSE	NA	NA	NA	0.00191267885386398	0.689863825706964	0.00191267885386398	0.689863825706964	2687	1479	C1	0.75	2	2	3	1	2	0.00095633942693199	0:0.95	0.95	0.75	FALSE	20000	FALSE	chr1:chr2:chr3:chr4:chr5:chr6:chr7:chr8:chr9:chr10:chr11:chr12:chr13:chr14:chr15:chr16:chr17:chr18:chr19:chr20:chr21:chr22:chrX	01:01:00	2	Haematological	NA
HAEM070-01_HAEM070-11	NA	0.00472480750570497	0.519480471663741	0.00472480750570497	0.519480471663741	1384	988	C2	0.75	2	2	3	2	3	0.00112882266221305:0.103953257378397	0:0.95	0.95	0.75	FALSE	20000	FALSE	NA	NA	NA	0.00452854601326217	0.626566925511773	0.00452854601326217	0.626566925511773	390	289	C1	0.75	1	1	2	1	2	0.00226427300663109	0:0.95	0.95	0.75	FALSE	20000	FALSE	chr1:chr2:chr3:chr4:chr5:chr6:chr7:chr8:chr9:chr10:chr11:chr12:chr13:chr14:chr15:chr16:chr17:chr18:chr19:chr20:chr21:chr22:chrX	01:01:00	2	Haematological	NA
HAEM071-01_HAEM071-11	NA	0.0311689775673543	0.847602415216506	0.0311689775673543	0.847602415216506	1036	898	C1	0.75	1	1	2	1	3	0.0155844887836771	0:0.95	0.95	0.75	FALSE	20000	FALSE	NA	NA	NA	0.0308017601005772	0.848505521661676	0.0308017601005772	0.848505521661676	993	887	C1	0.75	1	1	2	1	2	0.0154008800502886	0:0.95	0.95	0.75	FALSE	20000	FALSE	chr1:chr2:chr3:chr4:chr5:chr6:chr7:chr8:chr9:chr10:chr11:chr12:chr13:chr14:chr15:chr16:chr17:chr18:chr19:chr20:chr21:chr22:chrX	01:01:00	2	Haematological	NA
HAEM072-01_HAEM072-11	NA	0.00226137755582776	0.902801112868367	0.00226137755582776	0.902801112868367	1756	1239	C1	0.75	2	2	3	1	3	0.00113068877791388	0:0.95	0.95	0.75	FALSE	20000	FALSE	NA	NA	NA	0.00208572880177554	0.901775166393353	0.00208572880177554	0.901775166393353	1685	1245	C1	0.75	2	2	3	1	3	0.00104286440088777	0:0.95	0.95	0.75	FALSE	20000	FALSE	chr1:chr2:chr3:chr4:chr5:chr6:chr7:chr8:chr9:chr10:chr11:chr12:chr13:chr14:chr15:chr16:chr17:chr18:chr19:chr20:chr21:chr22:chrX	01:01:00	2	Haematological	NA
HAEM073-01_HAEM073-11	NA	0.00246266089078573	0.656720385668031	0.00246266089078573	0.656720385668031	1315	1165	C1	0.75	1	1	2	2	3	0.0255436549200473:0.000889052090639797	0:0.95	0.95	0.75	FALSE	20000	FALSE	NA	NA	NA	0.00506374053576159	0.778443432156341	0.00757642827016842	0.840517488836035	756	42	C1	0.75	2	2	3	2	3	0.212040872343291:1.87686731431331e-10	0:0.95	0.95	0.75	FALSE	20000	FALSE	chr1:chr2:chr3:chr4:chr5:chr6:chr7:chr8:chr9:chr10:chr11:chr12:chr13:chr14:chr15:chr16:chr17:chr18:chr20:chr21:chr22:chrX:chr19	02:01:00	3	Haematological	NA
HAEM074-01_HAEM074-11	NA	0.00166412133340355	0.851543232612042	0.00166412133340355	0.851543232612042	2051	1621	C1	0.75	1	1	2	1	3	0.000832060666701775	0:0.95	0.95	0.75	FALSE	20000	FALSE	NA	NA	NA	0.0016656827190689	0.851353666483575	0.0016656827190689	0.851353666483575	2041	1619	C1	0.75	1	1	2	1	3	0.000832841359534452	0:0.95	0.95	0.75	FALSE	20000	FALSE	chr1:chr2:chr3:chr4:chr5:chr6:chr7:chr8:chr9:chr10:chr11:chr12:chr13:chr14:chr16:chr17:chr18:chr19:chr20:chr21:chr22:chrX:chr15	01:01:00	2	Haematological	NA
HAEM075-01_HAEM075-11	NA	0.00239702768566977	0.953742084946761	0.00239702768566977	0.953742084946761	2084	1748	C1	0.75	1	1	2	1	3	0.00119851384283488	0:0.95	0.95	0.75	FALSE	20000	FALSE	NA	NA	NA	0.00236557677928081	0.953728646929312	0.00236557677928081	0.953728646929312	2009	1711	C1	0.75	1	1	2	1	3	0.00118278838964041	0:0.95	0.95	0.75	FALSE	20000	FALSE	chr1:chr2:chr3:chr4:chr5:chr6:chr7:chr8:chr9:chr10:chr11:chr12:chr13:chr14:chr15:chr16:chr17:chr18:chr19:chr20:chr22:chrX:chr21	01:01:00	2	Haematological	NA
HAEM076-01_HAEM076-11	NA	0.00418555981862574	0.748438516701764	0.00418555981862574	0.748438516701764	685	655	C1	0.75	1	1	2	1	3	0.00209277990931287	0:0.95	0.95	0.75	FALSE	20000	FALSE	NA	NA	NA	0.00105607772732073	0.934821925246224	0.00105607772732073	0.934821925246224	267	241	C1	0.75	1	1	2	1	2	0.000528038863660365	0:0.95	0.95	0.75	FALSE	20000	FALSE	chr1:chr2:chr3:chr4:chr5:chr6:chr7:chr8:chr9:chr10:chr11:chr12:chr13:chr14:chr15:chr16:chr17:chr18:chr19:chr21:chr22:chrX:chr20	01:01:00	2	Haematological	NA
HAEM077-01_HAEM077-11	NA	0.00115874855156431	0.103415934040212	0.00115874855156431	0.103415934040212	846	828	C1	0.75	1	1	2	1	1	0.000579374275782155	0:0.95	0.95	0.75	FALSE	20000	FALSE	NA	NA	NA	0.00116400621408616	0.103377568845725	0.00116400621408616	0.103377568845725	845	827	C1	0.75	1	1	2	2	1	0.00055002826389087:0.00524319494418196	0:0.95	0.95	0.75	FALSE	20000	FALSE	chr1:chr2:chr3:chr4:chr5:chr6:chr7:chr8:chr9:chr10:chr11:chr12:chr13:chr14:chr15:chr16:chr17:chr18:chr19:chr20:chr21:chr22:chrX	01:01:00	2	Haematological	NA
HAEM078-01_HAEM078-11	NA	0.0028176506954598	0.648776703759354	0.0028176506954598	0.648776703759354	986	891	C1	0.75	1	1	2	2	2	0.000792996781536414:0.128970720980778	0:0.95	0.95	0.75	FALSE	20000	FALSE	NA	NA	NA	0.00166773572803079	0.761158272077719	0.00166773572803079	0.761158272077719	448	410	C1	0.75	1	1	2	1	2	0.000833867864015394	0:0.95	0.95	0.75	FALSE	20000	FALSE	chr1:chr2:chr3:chr4:chr5:chr6:chr7:chr8:chr9:chr10:chr11:chr12:chr13:chr14:chr15:chr16:chr17:chr18:chr19:chr20:chr21:chr22:chrX	01:01:00	2	Haematological	NA
HAEM079-01_HAEM079-11	NA	0.00207887110999118	0.930877659520263	0.00207887110999118	0.930877659520263	1022	916	C1	0.75	1	1	2	1	3	0.00103943555499559	0:0.95	0.95	0.75	FALSE	20000	FALSE	NA	NA	NA	0.00208682454864515	0.931883232643006	0.00208682454864515	0.931883232643006	984	913	C1	0.75	1	1	2	1	2	0.00104341227432257	0:0.95	0.95	0.75	FALSE	20000	FALSE	chr1:chr2:chr3:chr4:chr5:chr6:chr7:chr8:chr9:chr10:chr11:chr12:chr13:chr14:chr15:chr16:chr17:chr18:chr19:chr20:chr21:chr22:chrX	01:01:00	2	Haematological	NA
HAEM080-01_HAEM080-11	NA	0.00445054508695961	0.813053282433109	0.00445054508695961	0.813053282433109	5872	703	C1	0.75	2	2	3	2	3	0.20156164047011:0.00136861606517545	0:0.95	0.95	0.75	FALSE	20000	FALSE	NA	NA	NA	0.0025791891674055	0.818275769650437	0.0025791891674055	0.818275769650437	5514	638	C1	0.75	2	2	3	1	2	0.00128959458370275	0:0.95	0.95	0.75	FALSE	20000	FALSE	chr1:chr2:chr3:chr4:chr5:chr6:chr7:chr8:chr9:chr10:chr11:chr12:chr13:chr14:chr15:chr16:chr17:chr18:chr19:chr20:chr21:chr22:chrX	01:01:00	2	Haematological	NA
HAEM081-01_HAEM081-11	NA	0.00212122157407119	0.643313697094211	0.00212122157407119	0.643313697094211	1852	1653	C1	0.75	1	1	2	1	3	0.00106061078703559	0:0.95	0.95	0.75	FALSE	20000	FALSE	NA	NA	NA	0.00172372800760818	0.751334071366667	0.00172372800760818	0.751334071366667	1013	870	C1	0.75	1	1	2	1	2	0.000861864003804089	0:0.95	0.95	0.75	FALSE	20000	FALSE	chr1:chr2:chr3:chr4:chr5:chr6:chr7:chr8:chr9:chr10:chr11:chr12:chr13:chr14:chr15:chr16:chr17:chr18:chr19:chr20:chr21:chr22:chrX	01:01:00	2	Haematological	NA
HAEM082-01_HAEM082-11	NA	0.00285531146203601	0.830790210072124	0.00285531146203601	0.830790210072124	1085	940	C1	0.75	1	1	2	1	3	0.00142765573101801	0:0.95	0.95	0.75	FALSE	20000	FALSE	NA	NA	NA	0.0028595605614076	0.830936918525279	0.0028595605614076	0.830936918525279	1078	939	C1	0.75	1	1	2	1	3	0.0014297802807038	0:0.95	0.95	0.75	FALSE	20000	FALSE	chr1:chr2:chr3:chr4:chr5:chr6:chr7:chr8:chr9:chr10:chr11:chr12:chr13:chr14:chr15:chr16:chr17:chr18:chr19:chr20:chr21:chr22:chrX	01:01:00	2	Haematological	NA
HAEM083-01_HAEM083-11	NA	0.00616429497543863	0.420502658950355	0.00616429497543863	0.420502658950355	437	286	C1	0.75	1	1	2	2	2	0.00184484351691887:0.106953227443204	0:0.95	0.95	0.75	FALSE	20000	FALSE	NA	NA	NA	0.00473840078973346	0.42134804474546	0.00473840078973346	0.42134804474546	388	259	C1	0.75	1	1	2	1	2	0.00236920039486673	0:0.95	0.95	0.75	FALSE	20000	FALSE	chr1:chr2:chr3:chr4:chr5:chr6:chr7:chr8:chr9:chr10:chr11:chr12:chr13:chr14:chr15:chr16:chr17:chr18:chr19:chr20:chr21:chr22:chrX	01:01:00	2	Haematological	NA
HAEM084-01_HAEM084-11	NA	0.00354670592747112	0.400875762476769	0.00354670592747112	0.400875762476769	2497	2497	C1	0.75	1	1	2	2	3	0.142271884620099:0.00110974329261839	0:0.95	0.95	0.75	FALSE	20000	FALSE	NA	NA	NA	0.00410179139460907	0.720143504118162	0.00410179139460907	0.720143504118162	1362	613	C1	0.75	2	2	3	1	3	0.00205089569730454	0:0.95	0.95	0.75	FALSE	20000	FALSE	chr1:chr2:chr3:chr4:chr5:chr6:chr7:chr8:chr9:chr10:chr11:chr12:chr13:chr14:chr15:chr16:chr17:chr18:chr19:chr20:chr21:chr22:chrX	01:01:00	2	Haematological	NA
HAEM085-01_HAEM085-11	NA	0.00903161063723031	0.316674591446356	0.00903161063723031	0.316674591446356	99	59	C1	0.75	1	1	2	1	3	0.00451580531861515	0:0.95	0.95	0.75	FALSE	20000	FALSE	NA	NA	NA	0.0127388535031847	0.303337505411815	0.0127388535031847	0.303337505411815	83	40	C1	0.75	1	1	2	1	3	0.00636942675159236	0:0.95	0.95	0.75	FALSE	20000	FALSE	chr1:chr2:chr3:chr4:chr5:chr6:chr7:chr8:chr9:chr10:chr11:chr12:chr13:chr14:chr15:chr16:chr17:chr18:chr19:chr20:chr21:chr22:chrX	01:01:00	2	Haematological	NA
HAEM086-01_HAEM086-11	NA	0.0289621882542237	0.307150669480222	0.0289621882542237	0.307150669480222	88	40	C1	0.75	1	1	2	1	3	0.0144810941271118	0:0.95	0.95	0.75	FALSE	20000	FALSE	NA	NA	NA	0.0311418685121107	0.300710683377657	0.0311418685121107	0.300710683377657	85	37	C1	0.75	1	1	2	1	3	0.0155709342560554	0:0.95	0.95	0.75	FALSE	20000	FALSE	chr1:chr2:chr3:chr4:chr5:chr6:chr7:chr8:chr9:chr10:chr11:chr12:chr13:chr14:chr15:chr16:chr17:chr18:chr19:chr20:chr21:chr22:chrX	01:01:00	2	Haematological	NA
HAEM087-01_HAEM087-11	NA	0.137904877493742	0.725628404071951	0.137904877493742	0.725628404071951	521	348	C1	0.75	2	2	3	1	2	0.068952438746871	0:0.95	0.95	0.75	FALSE	20000	FALSE	NA	NA	NA	0.136176812718108	0.724598049927138	0.136176812718108	0.724598049927138	511	341	C1	0.75	2	2	3	1	2	0.0680884063590539	0:0.95	0.95	0.75	FALSE	20000	FALSE	chr1:chr2:chr3:chr4:chr5:chr6:chr7:chr8:chr9:chr10:chr11:chr12:chr13:chr14:chr15:chr16:chr17:chr18:chr19:chr20:chr21:chr22:chrX	01:01:00	2	Haematological	NA
HAEM088-01_HAEM088-11	NA	0.00267313499331716	0.878195522960737	0.00267313499331716	0.878195522960737	865	633	C1	0.75	2	2	3	1	2	0.00133656749665858	0:0.95	0.95	0.75	FALSE	20000	FALSE	NA	NA	NA	0.00269125342636432	0.876897918843432	0.00269125342636432	0.876897918843432	845	628	C1	0.75	2	2	3	1	2	0.00134562671318216	0:0.95	0.95	0.75	FALSE	20000	FALSE	chr1:chr2:chr3:chr4:chr5:chr6:chr7:chr8:chr9:chr10:chr11:chr12:chr13:chr15:chr16:chr17:chr18:chr19:chr20:chr21:chr22:chrX:chr14	01:01:00	2	Haematological	NA
HAEM089-01_HAEM089-11	NA	0.0217544018672528	0.498091136467602	0.0217544018672528	0.498091136467602	2577	1372	C1	0.75	2	2	3	1	2	0.0108772009336264	0:0.95	0.95	0.75	FALSE	20000	FALSE	NA	NA	NA	0.0217343950432026	0.497643202685624	0.0217343950432026	0.497643202685624	2396	1283	C1	0.75	2	2	3	1	2	0.0108671975216013	0:0.95	0.95	0.75	FALSE	20000	FALSE	chr1:chr2:chr3:chr4:chr5:chr6:chr7:chr8:chr9:chr10:chr11:chr12:chr13:chr14:chr15:chr16:chr17:chr18:chr19:chr20:chr21:chr22:chrX	01:01:00	2	Haematological	NA
HAEM090-01_HAEM090-11	NA	0.0223281999426081	0.942858668630066	0.0223281999426081	0.942858668630066	1837	1346	C2	0.75	3	3	4	1	4	0.011164099971304	0:0.95	0.95	0.75	FALSE	20000	FALSE	NA	NA	NA	0.0222702434861602	0.943308358474503	0.0222702434861602	0.943308358474503	1757	1336	C1	0.75	2	2	3	1	3	0.0111351217430801	0:0.95	0.95	0.75	FALSE	20000	FALSE	chr1:chr2:chr3:chr4:chr5:chr6:chr7:chr8:chr9:chr10:chr11:chr12:chr13:chr14:chr16:chr17:chr18:chr19:chr20:chr21:chr22:chrX:chr15	01:01:00	2	Haematological	NA
HAEM091-01_HAEM091-11	NA	0.118251928020566	0.505830624741104	0.118251928020566	0.505830624741104	853	38	C1	0.75	2	2	3	1	2	0.0591259640102828	0:0.95	0.95	0.75	FALSE	20000	FALSE	NA	NA	NA	0.118251928020566	0.505051244527495	0.118251928020566	0.505051244527495	851	38	C1	0.75	2	2	3	1	2	0.0591259640102828	0:0.95	0.95	0.75	FALSE	20000	FALSE	chr1:chr2:chr3:chr4:chr5:chr6:chr7:chr8:chr9:chr10:chr11:chr12:chr13:chr14:chr15:chr16:chr17:chr18:chr19:chr20:chr21:chr22:chrX	01:01:00	2	Haematological	NA
HAEM092-01_HAEM092-11	NA	0.0690448024792149	0.614108210654179	0.0690448024792149	0.61410821065418	1430	1041	C2	0.75	3	3	4	1	2	0.0345224012396075	0:0.95	0.95	0.75	FALSE	20000	FALSE	NA	NA	NA	0.0347095150960659	0.436392103106512	0.0670903564520586	0.607622531706654	1221	942	C1	0.75	2	2	3	1	2	0.0335451782260293	0:0.95	0.95	0.75	FALSE	20000	FALSE	chr1:chr2:chr3:chr4:chr5:chr6:chr7:chr8:chr9:chr10:chr11:chr12:chr13:chr15:chr16:chr17:chr18:chr19:chr20:chr21:chr22:chrX:chr14	02:02:00	4	Haematological	NA
HAEM093-01_HAEM093-11	NA	0.00262934034490759	0.681174515857668	0.00262934034490759	0.681174515857668	2624	790	C1	0.75	2	2	3	1	3	0.00131467017245379	0:0.95	0.95	0.75	FALSE	20000	FALSE	NA	NA	NA	0.00254351800333837	0.684979400630181	0.00254351800333837	0.684979400630181	2489	769	C1	0.75	3	3	4	1	3	0.00127175900166918	0:0.95	0.95	0.75	FALSE	20000	FALSE	chr1:chr2:chr3:chr4:chr5:chr6:chr7:chr8:chr9:chr10:chr11:chr12:chr13:chr14:chr15:chr16:chr17:chr18:chr19:chr20:chr21:chr22:chrX	01:01:00	2	Haematological	NA
HAEM094-01_HAEM094-11	NA	0.00563105338238607	0.925680352474492	0.00563105338238607	0.925680352474492	2682	875	C1	0.75	2	2	3	1	3	0.00281552669119303	0:0.95	0.95	0.75	FALSE	20000	FALSE	NA	NA	NA	0.00524475524475524	0.92539065401625	0.00524475524475524	0.92539065401625	2548	865	C1	0.75	2	2	3	1	3	0.00262237762237762	0:0.95	0.95	0.75	FALSE	20000	FALSE	chr1:chr2:chr3:chr4:chr5:chr6:chr7:chr8:chr9:chr10:chr11:chr12:chr13:chr14:chr15:chr16:chr17:chr18:chr19:chr20:chr21:chr22:chrX	01:01:00	2	Haematological	NA
HAEM095-01_HAEM095-11	NA	0.00203052734756435	0.910090276358576	0.00203052734756435	0.910090276358576	2743	1693	C1	0.75	2	2	3	2	3	0.000771434435802886:0.0138898997634173	0:0.95	0.95	0.75	FALSE	20000	FALSE	NA	NA	NA	0.00200774564135882	0.909856278028481	0.00200774564135882	0.909856278028481	2714	1691	C1	0.75	2	2	3	2	3	0.000509615328335656:0.0174330007741726	0:0.95	0.95	0.75	FALSE	20000	FALSE	chr1:chr2:chr3:chr4:chr5:chr6:chr7:chr8:chr9:chr10:chr11:chr12:chr13:chr14:chr15:chr16:chr17:chr18:chr19:chr20:chr21:chr22:chrX	01:01:00	2	Haematological	NA
HAEM096-01_HAEM096-11	NA	0.0033204605334392	0.967993697512083	0.0033204605334392	0.967993697512083	2562	782	C1	0.75	3	3	4	1	3	0.0016602302667196	0:0.95	0.95	0.75	FALSE	20000	FALSE	NA	NA	NA	0.00329571246463327	0.966313709864627	0.00329571246463327	0.966313709864627	2402	909	C1	0.75	3	3	4	1	3	0.00164785623231664	0:0.95	0.95	0.75	FALSE	20000	FALSE	chr1:chr2:chr3:chr4:chr5:chr6:chr7:chr8:chr9:chr10:chr11:chr12:chr13:chr14:chr15:chr16:chr17:chr18:chr19:chr20:chr21:chr22:chrX	01:01:00	2	Haematological	NA
HAEM097-01_HAEM097-11	NA	0.00242610288656731	0.937743620399658	0.00242610288656731	0.937743620399658	3117	2586	C1	0.75	1	1	2	1	3	0.00121305144328366	0:0.95	0.95	0.75	FALSE	20000	FALSE	NA	NA	NA	0.0024960919772074	0.937135618477697	0.0024960919772074	0.937135618477697	2984	2533	C1	0.75	1	1	2	1	3	0.0012480459886037	0:0.95	0.95	0.75	FALSE	20000	FALSE	chr1:chr2:chr3:chr4:chr5:chr6:chr7:chr8:chr9:chr10:chr11:chr12:chr13:chr14:chr15:chr16:chr17:chr18:chr19:chr20:chr21:chr22:chrX	01:01:00	2	Haematological	NA
HAEM098-01_HAEM098-11	NA	0.00391505888248559	0.822383227694456	0.00391505888248559	0.822383227694456	3430	1703	C1	0.75	2	2	3	1	3	0.0019575294412428	0:0.95	0.95	0.75	FALSE	20000	FALSE	NA	NA	NA	0.00391309792136238	0.823930620982526	0.00391309792136238	0.823930620982526	3351	1699	C1	0.75	2	2	3	1	3	0.00195654896068119	0:0.95	0.95	0.75	FALSE	20000	FALSE	chr1:chr2:chr3:chr4:chr5:chr6:chr7:chr8:chr9:chr10:chr11:chr12:chr13:chr14:chr15:chr16:chr17:chr18:chr19:chr20:chr22:chrX:chr21	01:01:00	2	Haematological	NA
HAEM099-01_HAEM099-11	NA	0.0888273845270112	0.698208938547751	0.0888273845270112	0.698208938547751	1231	1107	C1	0.75	2	2	3	1	2	0.0444136922635056	0:0.95	0.95	0.75	FALSE	20000	FALSE	NA	NA	NA	0.0889367340178867	0.699090867925599	0.0889367340178867	0.699090867925599	1156	1044	C1	0.75	2	2	3	1	2	0.0444683670089434	0:0.95	0.95	0.75	FALSE	20000	FALSE	chr1:chr2:chr3:chr4:chr5:chr6:chr7:chr8:chr9:chr10:chr11:chr12:chr13:chr14:chr15:chr16:chr17:chr18:chr19:chr20:chr21:chr22:chrX	01:01:00	2	Haematological	NA
HAEM100-01_HAEM100-11	NA	0.00445031497663077	0.900779174543027	0.00445031497663077	0.900779174543027	3880	3057	C1	0.75	1	1	2	1	3	0.00222515748831538	0:0.95	0.95	0.75	FALSE	20000	FALSE	NA	NA	NA	0.00442038698850904	0.900772496149238	0.00442038698850904	0.900772496149238	3791	3034	C1	0.75	1	1	2	1	3	0.00221019349425452	0:0.95	0.95	0.75	FALSE	20000	FALSE	chr1:chr2:chr3:chr4:chr5:chr6:chr7:chr8:chr9:chr10:chr11:chr12:chr13:chr14:chr15:chr16:chr17:chr18:chr19:chr20:chr21:chr22:chrX	01:01:00	2	Haematological	NA
HAEM101-01_HAEM101-11	NA	0.00286915387199579	0.0963171114074692	0.00286915387199579	0.0963171114074692	3357	3314	C1	0.75	1	1	2	1	1	0.00143457693599789	0:0.95	0.95	0.75	FALSE	20000	FALSE	NA	NA	NA	0.00287178741502781	0.0963367078156716	0.00287178741502781	0.0963367078156716	3353	3312	C1	0.75	1	1	2	1	1	0.0014358937075139	0:0.95	0.95	0.75	FALSE	20000	FALSE	chr1:chr2:chr3:chr4:chr5:chr6:chr7:chr8:chr9:chr10:chr11:chr12:chr13:chr14:chr15:chr16:chr17:chr18:chr19:chr20:chr21:chr22:chrX	01:01:00	2	Haematological	NA
HAEM102-01_HAEM102-11	NA	0.00337606419414816	0.914134758814056	0.00337606419414816	0.914134758814056	3281	804	C1	0.75	3	3	4	1	3	0.00168803209707408	0:0.95	0.95	0.75	FALSE	20000	FALSE	NA	NA	NA	0.00320356192648097	0.918434857063018	0.00320356192648097	0.918434857063018	3092	722	C1	0.75	3	3	4	1	3	0.00160178096324048	0:0.95	0.95	0.75	FALSE	20000	FALSE	chr1:chr2:chr3:chr4:chr5:chr6:chr7:chr8:chr9:chr10:chr11:chr12:chr13:chr14:chr15:chr16:chr17:chr18:chr19:chr20:chr21:chr22:chrX	01:01:00	2	Haematological	NA
HAEM103-01_HAEM103-11	NA	0.00889877641824249	0.241882012676362	0.00889877641824249	0.241882012676362	180	180	C1	0.75	1	1	2	1	2	0.00444938820912125	0:0.95	0.95	0.75	FALSE	20000	FALSE	NA	NA	NA	0.00683822206226381	0.223993298429464	0.00683822206226381	0.223993298429464	164	164	C1	0.75	1	1	2	1	2	0.00341911103113191	0:0.95	0.95	0.75	FALSE	20000	FALSE	chr1:chr2:chr3:chr4:chr5:chr6:chr7:chr8:chr9:chr10:chr11:chr12:chr13:chr14:chr15:chr16:chr17:chr18:chr19:chr20:chr21:chr22:chrX	01:01:00	2	Haematological	NA
HAEM104-01_HAEM104-11	NA	0.00311550966451106	0.556357866381817	0.00311550966451106	0.556357866381817	3900	3302	C1	0.75	2	2	3	1	2	0.00155775483225553	0:0.95	0.95	0.75	FALSE	20000	FALSE	NA	NA	NA	0.00321154885687939	0.562157758793249	0.00321154885687939	0.562157758793249	1780	1502	C1	0.75	2	2	3	1	2	0.0016057744284397	0:0.95	0.95	0.75	FALSE	20000	FALSE	chr1:chr2:chr3:chr4:chr5:chr6:chr7:chr8:chr9:chr10:chr11:chr12:chr13:chr14:chr15:chr16:chr17:chr18:chr19:chr20:chr21:chr22:chrX	01:01:00	2	Haematological	NA
HAEM105-01_HAEM105-11	NA	0.00811359026369168	0.789034473908576	0.00811359026369168	0.789034473908576	979	353	C1	0.75	2	2	3	1	2	0.00405679513184584	0:0.95	0.95	0.75	FALSE	20000	FALSE	NA	NA	NA	0.00518638573743922	0.789960602992968	0.00518638573743922	0.789960602992968	867	305	C1	0.75	2	2	3	1	2	0.00259319286871961	0:0.95	0.95	0.75	FALSE	20000	FALSE	chr1:chr2:chr3:chr4:chr5:chr6:chr7:chr8:chr9:chr10:chr11:chr12:chr13:chr14:chr15:chr16:chr17:chr18:chr19:chr20:chr21:chr22:chrX	01:01:00	2	Haematological	NA
HAEM106-01_HAEM106-11	NA	0.0029693192148963	0.916189521110662	0.0029693192148963	0.916189521110662	5869	4858	C1	0.75	1	1	2	1	2	0.00148465960744815	0:0.95	0.95	0.75	FALSE	20000	FALSE	NA	NA	NA	0.0029984408107784	0.915475986893818	0.0029984408107784	0.915475986893818	5618	4765	C1	0.75	1	1	2	1	2	0.0014992204053892	0:0.95	0.95	0.75	FALSE	20000	FALSE	chr1:chr2:chr3:chr4:chr5:chr6:chr7:chr8:chr9:chr10:chr11:chr12:chr13:chr14:chr15:chr16:chr17:chr18:chr19:chr20:chr21:chr22:chrX	01:01:00	2	Haematological	NA
HAEM107-01_HAEM107-11	NA	0.00318320163069277	0.944119915420934	0.00318320163069277	0.944119915420935	1204	978	C1	0.75	2	2	3	1	3	0.00159160081534638	0:0.95	0.95	0.75	FALSE	20000	FALSE	NA	NA	NA	0.00323771655779608	0.94505035640218	0.00323771655779608	0.94505035640218	1180	961	C1	0.75	3	3	4	1	3	0.00161885827889804	0:0.95	0.95	0.75	FALSE	20000	FALSE	chr1:chr2:chr3:chr4:chr5:chr6:chr7:chr8:chr9:chr10:chr11:chr12:chr13:chr14:chr15:chr16:chr17:chr18:chr19:chr20:chr22:chrX:chr21	01:01:00	2	Haematological	NA
HAEM108-01_HAEM108-11	NA	0.00192098499090052	0.639995007332042	0.00192098499090052	0.639995007332042	2729	1198	C1	0.75	2	2	3	2	3	0.000737340043510929:0.000971287488374837	0:0.95	0.95	0.75	FALSE	20000	FALSE	NA	NA	NA	0.00184963860907177	0.639185555529607	0.00184963860907177	0.639185555529607	2712	1207	C1	0.75	2	2	3	1	3	0.000924819304535883	0:0.95	0.95	0.75	FALSE	20000	FALSE	chr1:chr2:chr3:chr4:chr5:chr6:chr7:chr8:chr9:chr10:chr11:chr12:chr13:chr14:chr15:chr16:chr17:chr18:chr19:chr20:chr21:chr22:chrX	01:01:00	2	Haematological	NA
HAEM109-01_HAEM109-11	NA	0.00176370949385729	0.88984858475131	0.00176370949385729	0.88984858475131	2136	1159	C1	0.75	2	2	3	2	3	0.00851909806667291:0.00081158044678955	0:0.95	0.95	0.75	FALSE	20000	FALSE	NA	NA	NA	0.00177993055352922	0.889619301656724	0.00177993055352922	0.889619301656724	2044	1142	C1	0.75	2	2	3	1	3	0.000889965276764611	0:0.95	0.95	0.75	FALSE	20000	FALSE	chr1:chr2:chr3:chr4:chr5:chr6:chr7:chr8:chr9:chr10:chr11:chr12:chr13:chr14:chr15:chr16:chr17:chr18:chr19:chr20:chr21:chr22:chrX	01:01:00	2	Haematological	NA
HAEM110-01_HAEM110-11	NA	0.00422234500446791	0.507658290739976	0.00422234500446791	0.507658290739976	6246	6246	C1	0.75	1	1	2	1	3	0.00211117250223395	0:0.95	0.95	0.75	FALSE	20000	FALSE	NA	NA	NA	0.00246470194711454	0.519617000238916	0.00369250246166831	0.618685697298016	3332	895	C1	0.75	2	2	3	1	3	0.00246166830777887	0:0.95	0.95	0.75	FALSE	20000	FALSE	chr1:chr2:chr3:chr4:chr5:chr6:chr7:chr8:chr9:chr10:chr11:chr12:chr13:chr14:chr15:chr16:chr17:chr18:chr19:chr20:chr21:chr22:chrX	02:01:00	3	Haematological	NA
HAEM111-01_HAEM111-11	NA	0.0132002218524681	0.890376608747635	0.0132002218524681	0.890376608747635	1036	816	C1	0.75	1	1	2	1	2	0.00660011092623405	0:0.95	0.95	0.75	FALSE	20000	FALSE	NA	NA	NA	0.0129940771183368	0.891351728663094	0.0129940771183368	0.891351728663094	940	751	C1	0.75	2	2	3	1	2	0.00649703855916838	0:0.95	0.95	0.75	FALSE	20000	FALSE	chr1:chr2:chr3:chr4:chr5:chr6:chr8:chr9:chr10:chr11:chr12:chr13:chr14:chr15:chr16:chr17:chr18:chr19:chr20:chr22:chrX:chr7:chr21	01:01:00	2	Haematological	NA
HAEM112-01_HAEM112-11	NA	0.00364638747049876	0.740721285847142	0.00364638747049876	0.740721285847142	1477	1140	C1	0.75	2	2	3	2	2	0.000788087518799973:0.0336282023349418	0:0.95	0.95	0.75	FALSE	20000	FALSE	NA	NA	NA	0.00379672147969524	0.740176103626323	0.00379672147969524	0.740176103626323	1415	1101	C1	0.75	2	2	3	1	2	0.00189836073984762	0:0.95	0.95	0.75	FALSE	20000	FALSE	chr1:chr2:chr3:chr4:chr5:chr6:chr7:chr8:chr9:chr10:chr11:chr12:chr13:chr14:chr15:chr16:chr17:chr18:chr19:chr20:chr21:chr22:chrX	01:01:00	2	Haematological	NA
HAEM113-01_HAEM113-11	NA	0.00350931745996491	0.896513949226461	0.00350931745996491	0.896513949226461	3303	2955	C1	0.75	1	1	2	1	2	0.00175465872998245	0:0.95	0.95	0.75	FALSE	20000	FALSE	NA	NA	NA	0.00351193089234295	0.896941196903189	0.00351193089234295	0.896941196903189	3225	2938	C1	0.75	1	1	2	1	2	0.00175596544617147	0:0.95	0.95	0.75	FALSE	20000	FALSE	chr1:chr2:chr3:chr4:chr5:chr6:chr7:chr8:chr9:chr10:chr11:chr12:chr13:chr14:chr15:chr16:chr17:chr18:chr19:chr20:chr21:chr22:chrX	01:01:00	2	Haematological	NA
HAEM114-01_HAEM114-11	NA	0.00369156933529684	0.63896780163797	0.00369156933529684	0.63896780163797	618	390	C1	0.75	2	2	3	2	2	0.0266531598232105:0.000384500242141252	0:0.95	0.95	0.75	FALSE	20000	FALSE	NA	NA	NA	0.00368566539423457	0.640420946782555	0.00368566539423457	0.640420946782555	592	374	C1	0.75	2	2	3	1	2	0.00184283269711728	0:0.95	0.95	0.75	FALSE	20000	FALSE	chr1:chr2:chr3:chr4:chr5:chr6:chr7:chr8:chr9:chr10:chr11:chr12:chr13:chr14:chr15:chr16:chr17:chr18:chr19:chr20:chr21:chr22:chrX	01:01:00	2	Haematological	NA
HAEM115-01_HAEM115-11	NA	0.0028669792144007	0.228532815160371	0.0028669792144007	0.228532815160371	1793	1793	C1	0.75	1	1	2	1	2	0.00143348960720035	0:0.95	0.95	0.75	FALSE	20000	FALSE	NA	NA	NA	0.00277359631135397	0.227595331803868	0.00277359631135397	0.227595331803868	1779	1779	C1	0.75	1	1	2	1	2	0.00138679815567698	0:0.95	0.95	0.75	FALSE	20000	FALSE	chr1:chr2:chr3:chr4:chr5:chr6:chr7:chr8:chr9:chr10:chr11:chr12:chr13:chr14:chr15:chr16:chr17:chr18:chr19:chr20:chr21:chr22:chrX	01:01:00	2	Haematological	NA
HAEM116-01_HAEM116-11	NA	0.00745487648411715	0.772103655511171	0.00745487648411715	0.772103655511171	10534	235	C1	0.75	3	3	4	2	3	0.00253185476202274:0.0981034734074572	0:0.95	0.95	0.75	FALSE	20000	FALSE	NA	NA	NA	0.00339388062544372	0.459991104504843	0.00339388062544372	0.459991104504843	5252	2798	C1	0.75	2	2	3	1	2	0.00169694031272186	0:0.95	0.95	0.75	FALSE	20000	FALSE	chr1:chr2:chr3:chr4:chr5:chr6:chr7:chr8:chr9:chr10:chr11:chr12:chr13:chr14:chr15:chr16:chr17:chr18:chr19:chr20:chr21:chr22:chrX	01:01:00	2	Haematological	NA
HAEM117-01_HAEM117-11	NA	0.0703039179787624	0.7902570067297	0.0703039179787624	0.7902570067297	1395	722	C1	0.75	2	2	3	1	3	0.0351519589893812	0:0.95	0.95	0.75	FALSE	20000	FALSE	NA	NA	NA	0.0704259833523747	0.790153063155373	0.0704259833523747	0.790153063155373	1388	720	C1	0.75	2	2	3	1	3	0.0352129916761874	0:0.95	0.95	0.75	FALSE	20000	FALSE	chr1:chr2:chr3:chr4:chr5:chr6:chr7:chr8:chr9:chr10:chr11:chr12:chr13:chr14:chr15:chr16:chr17:chr18:chr19:chr20:chr21:chr22:chrX	01:01:00	2	Haematological	NA
HAEM118-01_HAEM118-11	NA	0.00746991831390669	0.501164668161289	0.00746991831390669	0.501164668161289	12457	12457	C1	0.75	1	1	2	1	3	0.00373495915695334	0:0.95	0.95	0.75	FALSE	20000	FALSE	NA	NA	NA	0.00901109910099918	0.613081706323365	0.00901109910099918	0.613081706323365	9604	7154	C1	0.75	2	2	3	1	2	0.00450554955049959	0:0.95	0.95	0.75	FALSE	20000	FALSE	chr1:chr2:chr3:chr4:chr5:chr6:chr7:chr8:chr9:chr10:chr11:chr12:chr13:chr14:chr15:chr16:chr17:chr18:chr19:chr20:chr22:chrX:chr21	01:01:00	2	Haematological	NA
HAEM119-01_HAEM119-11	NA	0.0030967525945765	0.839383177147502	0.0030967525945765	0.839383177147502	712	410	C1	0.75	2	2	3	1	2	0.00154837629728825	0:0.95	0.95	0.75	FALSE	20000	FALSE	NA	NA	NA	0.00310467799454584	0.839134707721145	0.00310467799454584	0.839134707721145	711	409	C1	0.75	2	2	3	1	2	0.00155233899727292	0:0.95	0.95	0.75	FALSE	20000	FALSE	chr1:chr2:chr3:chr4:chr5:chr6:chr7:chr8:chr9:chr10:chr12:chr13:chr14:chr15:chr16:chr17:chr18:chr19:chr20:chr21:chr22:chrX:chr11	01:01:00	2	Haematological	NA
HAEM120-01_HAEM120-11	NA	0.02286945641596	0.851701976578088	0.02286945641596	0.851701976578088	1315	1102	C1	0.75	1	1	2	1	3	0.01143472820798	0:0.95	0.95	0.75	FALSE	20000	FALSE	NA	NA	NA	0.0230472379046666	0.852162455080879	0.0230472379046666	0.852162455080879	1276	1073	C1	0.75	1	1	2	1	3	0.0115236189523333	0:0.95	0.95	0.75	FALSE	20000	FALSE	chr1:chr2:chr3:chr4:chr5:chr6:chr7:chr8:chr9:chr10:chr11:chr12:chr13:chr14:chr15:chr16:chr17:chr18:chr19:chr20:chr21:chr22:chrX	01:01:00	2	Haematological	NA
HAEM121-01_HAEM121-11	NA	0.0199289633345772	0.351238108161182	0.0199289633345772	0.351238108161182	1797	1489	C1	0.75	1	1	2	1	2	0.00996448166728858	0:0.95	0.95	0.75	FALSE	20000	FALSE	NA	NA	NA	0.0199997226113369	0.351380889600277	0.0199997226113369	0.351380889600277	1792	1484	C1	0.75	1	1	2	1	2	0.00999986130566844	0:0.95	0.95	0.75	FALSE	20000	FALSE	chr1:chr2:chr3:chr4:chr5:chr6:chr7:chr8:chr9:chr10:chr11:chr12:chr13:chr14:chr15:chr16:chr17:chr18:chr19:chr20:chr22:chrX:chr21	01:01:00	2	Haematological	NA
HAEM122-01_HAEM122-11	NA	0.00186850910355017	0.904200039914245	0.00186850910355017	0.904200039914245	1164	829	C1	0.75	3	3	4	1	2	0.000934254551775084	0:0.95	0.95	0.75	FALSE	20000	FALSE	NA	NA	NA	0.0018406352331828	0.903733481651107	0.0018406352331828	0.903733481651107	1156	842	C1	0.75	2	2	3	1	2	0.0009203176165914	0:0.95	0.95	0.75	FALSE	20000	FALSE	chr1:chr2:chr3:chr4:chr5:chr6:chr7:chr9:chr10:chr11:chr12:chr13:chr14:chr16:chr18:chr19:chr22:chrX:chr8:chr15:chr17:chr20:chr21	01:01:00	2	Haematological	NA
HAEM123-01_HAEM123-11	NA	0.00451473838289107	0.820967566396452	0.00451473838289107	0.820967566396452	1201	1004	C1	0.75	1	1	2	2	2	0.00162808206297728:0.0184068650144827	0:0.95	0.95	0.75	FALSE	20000	FALSE	NA	NA	NA	0.00466299279355659	0.819307778472186	0.00466299279355659	0.819307778472186	1141	957	C1	0.75	1	1	2	1	2	0.0023314963967783	0:0.95	0.95	0.75	FALSE	20000	FALSE	chr1:chr2:chr3:chr4:chr5:chr6:chr7:chr8:chr9:chr10:chr11:chr12:chr13:chr14:chr15:chr16:chr17:chr18:chr19:chr20:chr22:chrX:chr21	01:01:00	2	Haematological	NA
HAEM124-01_HAEM124-11	NA	0.00425656832526053	0.892900891418815	0.00425656832526053	0.892900891418815	835	611	C1	0.75	3	3	4	1	3	0.00212828416263027	0:0.95	0.95	0.75	FALSE	20000	FALSE	NA	NA	NA	0.00446153846153846	0.895769085926541	0.00446153846153846	0.895769085926541	807	582	C1	0.75	2	2	3	1	3	0.00223076923076923	0:0.95	0.95	0.75	FALSE	20000	FALSE	chr1:chr2:chr3:chr4:chr5:chr6:chr7:chr8:chr9:chr10:chr11:chr12:chr13:chr14:chr15:chr16:chr17:chr19:chr20:chr21:chr22:chrX:chr18	01:01:00	2	Haematological	NA
HAEM125-01_HAEM125-11	NA	0.0440097799511002	0.374741720226881	0.0440097799511002	0.374741720226881	1067	21	C1	0.66	2	2	3	1	1	0.0220048899755501	0:0.95	0.95	0.75	TRUE	20000	FALSE	NA	NA	NA	0.0443037974683544	0.374022828686635	0.0443037974683544	0.374022828686635	1043	24	C1	0.57	2	2	3	1	1	0.0221518987341772	0:0.95	0.95	0.75	TRUE	20000	FALSE	chr1:chr2:chr3:chr4:chr5:chr6:chr7:chr8:chr9:chr10:chr11:chr12:chr13:chr14:chr15:chr16:chr17:chr18:chr19:chr20:chr21:chr22:chrX	01:01:00	2	Haematological	NA
HAEM126-01_HAEM126-11	NA	0.00321053054017176	0.570256569426137	0.00321053054017176	0.570256569426137	1987	1391	C1	0.75	2	2	3	1	2	0.00160526527008588	0:0.95	0.95	0.75	FALSE	20000	FALSE	NA	NA	NA	0.00326593206861297	0.571757900871787	0.00326593206861297	0.571757900871787	1823	1315	C1	0.75	2	2	3	1	2	0.00163296603430649	0:0.95	0.95	0.75	FALSE	20000	FALSE	chr1:chr2:chr3:chr4:chr6:chr7:chr8:chr9:chr10:chr11:chr12:chr13:chr14:chr15:chr16:chr17:chr18:chr19:chr20:chr21:chr22:chrX:chr5	01:01:00	2	Haematological	NA
HAEM127-01_HAEM127-11	NA	0.00161290322580645	0.788385471721459	0.00161290322580645	0.788385471721459	977	21	C1	0.75	3	3	4	1	3	0.000806451612903226	0:0.95	0.95	0.75	FALSE	20000	FALSE	NA	NA	NA	0.00282631614364864	0.240794109266522	0.00282631614364864	0.240794109266522	921	714	C1	0.75	1	1	2	1	2	0.00141315807182432	0:0.95	0.95	0.75	FALSE	20000	FALSE	chr1:chr2:chr3:chr4:chr5:chr6:chr7:chr8:chr9:chr10:chr11:chr12:chr13:chr14:chr15:chr16:chr17:chr19:chr22:chrX:chr18:chr20:chr21	01:01:00	2	Haematological	NA
HAEM128-01_HAEM128-11	NA	0.0100669153786937	0.195353003724793	0.0100669153786937	0.195353003724793	326	326	C1	0.75	1	1	2	1	1	0.00503345768934683	0:0.95	0.95	0.75	FALSE	20000	FALSE	NA	NA	NA	0.0101131712015411	0.195536952502955	0.0101131712015411	0.195536952502955	322	322	C1	0.75	1	1	2	1	1	0.00505658560077053	0:0.95	0.95	0.75	FALSE	20000	FALSE	chr1:chr2:chr3:chr4:chr5:chr6:chr7:chr8:chr9:chr10:chr11:chr12:chr13:chr14:chr15:chr16:chr17:chr18:chr19:chr20:chr21:chr22:chrX	01:01:00	2	Haematological	NA
HAEM129-01_HAEM129-11	NA	0.00306716064645105	0.36489524912692	0.00306716064645105	0.36489524912692	5394	4588	C2	0.75	3	3	4	1	2	0.00153358032322553	0:0.95	0.95	0.75	FALSE	20000	FALSE	NA	NA	NA	0.00298334123563601	0.365147911488864	0.00298334123563601	0.365147911488864	3751	3366	C1	0.75	2	2	3	1	2	0.00149167061781801	0:0.95	0.95	0.75	FALSE	20000	FALSE	chr1:chr2:chr3:chr4:chr5:chr6:chr7:chr8:chr9:chr10:chr11:chr12:chr13:chr14:chr15:chr16:chr17:chr18:chr19:chr20:chr22:chrX:chr21	01:01:00	2	Haematological	NA
HAEM130-01_HAEM130-11	NA	0.00649705652496831	0.940691904334807	0.00649705652496831	0.940691904334807	453	294	C1	0.75	2	2	3	2	3	0.113596536071045:0.00145084400909064	0:0.95	0.95	0.75	FALSE	20000	FALSE	NA	NA	NA	0.00649017107400137	0.940601893386106	0.00649017107400137	0.940601893386106	449	294	C1	0.75	2	2	3	2	3	0.00146589758002192:0.114201645546837	0:0.95	0.95	0.75	FALSE	20000	FALSE	chr1:chr2:chr3:chr4:chr5:chr6:chr7:chr8:chr9:chr10:chr11:chr12:chr13:chr14:chr15:chr16:chr17:chr18:chr19:chr20:chr21:chr22:chrX	01:01:00	2	Haematological	NA
HAEM131-01_HAEM131-11	NA	0.00451330669053592	0.886734573964939	0.00451330669053592	0.886734573964939	2782	2488	C1	0.75	1	1	2	1	2	0.00225665334526796	0:0.95	0.95	0.75	FALSE	20000	FALSE	NA	NA	NA	0.00446685126168957	0.888332123885091	0.00446685126168957	0.888332123885091	2640	2403	C1	0.75	1	1	2	1	2	0.00223342563084478	0:0.95	0.95	0.75	FALSE	20000	FALSE	chr1:chr2:chr3:chr4:chr5:chr6:chr7:chr8:chr9:chr10:chr11:chr12:chr13:chr14:chr15:chr16:chr17:chr18:chr19:chr20:chr22:chrX:chr21	01:01:00	2	Haematological	NA
HAEM132-01_HAEM132-11	NA	0.00321625841937213	0.840189663817437	0.00321625841937213	0.840189663817437	1324	1030	C1	0.75	1	1	2	1	2	0.00160812920968607	0:0.95	0.95	0.75	FALSE	20000	FALSE	NA	NA	NA	0.00323003464095122	0.840867084725473	0.00323003464095122	0.840867084725473	1318	1026	C1	0.75	1	1	2	1	2	0.00161501732047561	0:0.95	0.95	0.75	FALSE	20000	FALSE	chr1:chr2:chr3:chr4:chr5:chr6:chr7:chr8:chr9:chr10:chr11:chr12:chr13:chr14:chr15:chr16:chr17:chr18:chr19:chr20:chr21:chrX:chr22	01:01:00	2	Haematological	NA
HAEM133-01_HAEM133-11	NA	0.00367812333973599	0.792102783220111	0.00367812333973599	0.792102783220111	954	802	C1	0.75	1	1	2	1	2	0.001839061669868	0:0.95	0.95	0.75	FALSE	20000	FALSE	NA	NA	NA	0.00359311432154378	0.792623858819793	0.00359311432154378	0.792623858819793	895	769	C1	0.75	1	1	2	2	2	0.0299092638145452:0.000698966474205908	0:0.95	0.95	0.75	FALSE	20000	FALSE	chr1:chr2:chr3:chr4:chr5:chr6:chr7:chr8:chr9:chr10:chr11:chr12:chr13:chr14:chr15:chr16:chr17:chr18:chr19:chr20:chr21:chr22:chrX	01:01:00	2	Haematological	NA
HAEM134-01_HAEM134-11	NA	0.00214829364105082	0.79027208324693	0.00214829364105082	0.79027208324693	1311	785	C1	0.75	2	2	3	1	2	0.00107414682052541	0:0.95	0.95	0.75	FALSE	20000	FALSE	NA	NA	NA	0.00208708851152642	0.790301220719472	0.00208708851152642	0.790301220719472	1261	761	C1	0.75	2	2	3	1	2	0.00104354425576321	0:0.95	0.95	0.75	FALSE	20000	FALSE	chr1:chr2:chr3:chr4:chr5:chr6:chr7:chr8:chr9:chr10:chr11:chr12:chr13:chr15:chr16:chr17:chr18:chr19:chr20:chr21:chr22:chrX:chr14	01:01:00	2	Haematological	NA
HAEM135-01_HAEM135-11	NA	0.00202707970581356	0.90656775117839	0.00202707970581356	0.90656775117839	1043	645	C1	0.75	3	3	4	1	3	0.00101353985290678	0:0.95	0.95	0.75	FALSE	20000	FALSE	NA	NA	NA	0.00183053794933986	0.866195499543606	0.00183053794933986	0.866195499543606	994	732	C1	0.75	2	2	3	1	3	0.000915268974669931	0:0.95	0.95	0.75	FALSE	20000	FALSE	chr1:chr2:chr3:chr4:chr5:chr6:chr7:chr8:chr9:chr10:chr11:chr12:chr13:chr14:chr15:chr16:chr17:chr18:chr19:chr20:chr21:chr22:chrX	01:01:00	2	Haematological	NA
HAEM136-01_HAEM136-11	NA	0.00273419948184052	0.861465032805624	0.00273419948184052	0.861465032805624	3992	3119	C1	0.75	2	2	3	1	3	0.00136709974092026	0:0.95	0.95	0.75	FALSE	20000	FALSE	NA	NA	NA	0.00274121124714883	0.859061308469063	0.00274121124714883	0.859061308469063	3660	2916	C1	0.75	2	2	3	1	2	0.00137060562357442	0:0.95	0.95	0.75	FALSE	20000	FALSE	chr1:chr2:chr3:chr4:chr5:chr6:chr7:chr8:chr9:chr10:chr11:chr12:chr13:chr14:chr15:chr16:chr17:chr18:chr19:chr20:chr22:chrX:chr21	01:01:00	2	Haematological	NA
HAEM137-01_HAEM137-11	NA	0.0104235670030784	0.905292059475323	0.0104235670030784	0.905292059475323	4196	2641	C1	0.75	2	2	3	1	3	0.00521178350153918	0:0.95	0.95	0.75	FALSE	20000	FALSE	NA	NA	NA	0.0102890789063834	0.904712770265274	0.0102890789063834	0.904712770265274	3979	2561	C1	0.75	3	3	4	1	3	0.00514453945319172	0:0.95	0.95	0.75	FALSE	20000	FALSE	chr1:chr2:chr3:chr4:chr5:chr6:chr7:chr8:chr9:chr10:chr11:chr12:chr13:chr14:chr15:chr16:chr17:chr18:chr19:chr20:chr21:chr22:chrX	01:01:00	2	Haematological	NA
HAEM138-01_HAEM138-11	NA	0.00325782145983751	0.855723536448862	0.00325782145983751	0.855723536448862	2189	1360	C1	0.75	1	1	2	2	2	0.0236562734101563:0.00100953744400535	0:0.95	0.95	0.75	FALSE	20000	FALSE	NA	NA	NA	0.00330704086876857	0.85672901254016	0.00330704086876857	0.85672901254016	2003	1343	C1	0.75	2	2	3	1	2	0.00165352043438429	0:0.95	0.95	0.75	FALSE	20000	FALSE	chr1:chr2:chr3:chr4:chr5:chr6:chr7:chr8:chr9:chr10:chr11:chr12:chr13:chr14:chr15:chr16:chr17:chr18:chr19:chr20:chr21:chr22:chrX	01:01:00	2	Haematological	NA
HAEM139-01_HAEM139-11	NA	0.00495915985997666	0.870219359318202	0.00495915985997666	0.870219359318202	1092	902	C1	0.75	1	1	2	1	2	0.00247957992998833	0:0.95	0.95	0.75	FALSE	20000	FALSE	NA	NA	NA	0.00494038111511459	0.870349430737592	0.0049403811151146	0.870349430737592	1069	886	C1	0.75	1	1	2	1	2	0.0024701905575573	0:0.95	0.95	0.75	FALSE	20000	FALSE	chr1:chr2:chr3:chr4:chr5:chr6:chr7:chr8:chr9:chr10:chr11:chr12:chr13:chr15:chr16:chr17:chr18:chr19:chr21:chr22:chrX:chr14:chr20	01:01:00	2	Haematological	NA
HAEM140-01_HAEM140-11	NA	0.00389997705895848	0.853128692461603	0.00389997705895848	0.853128692461603	790	498	C1	0.75	3	3	4	1	2	0.00194998852947924	0:0.95	0.95	0.75	FALSE	20000	FALSE	NA	NA	NA	0.00383897627299387	0.84297407918674	0.00383897627299387	0.84297407918674	784	537	C1	0.75	2	2	3	1	2	0.00191948813649693	0:0.95	0.95	0.75	FALSE	20000	FALSE	chr1:chr2:chr3:chr4:chr5:chr6:chr7:chr8:chr9:chr10:chr11:chr12:chr13:chr14:chr15:chr16:chr17:chr18:chr19:chr20:chr21:chr22:chrX	01:01:00	2	Haematological	NA
HAEM141-01_HAEM141-11	NA	0.00626906174661436	0.900036890987611	0.00626906174661436	0.900036890987611	1312	352	C1	0.75	3	3	4	2	3	0.00131455873116068:0.0637065969351547	0:0.95	0.95	0.75	FALSE	20000	FALSE	NA	NA	NA	0.00685161282163557	0.899972773246545	0.00685161282163557	0.899972773246545	1301	351	C1	0.75	3	3	4	2	3	0.0507477052461253:0.000726897183836749	0:0.95	0.95	0.75	FALSE	20000	FALSE	chr1:chr2:chr3:chr4:chr5:chr6:chr7:chr8:chr9:chr10:chr11:chr12:chr13:chr14:chr15:chr16:chr17:chr18:chr19:chr20:chr21:chr22:chrX	01:01:00	2	Haematological	NA
HAEM142-01_HAEM142-11	NA	0.00434555883886668	0.916027964250825	0.00434555883886668	0.916027964250825	989	818	C1	0.75	1	1	2	1	3	0.00217277941943334	0:0.95	0.95	0.75	FALSE	20000	FALSE	NA	NA	NA	0.00234526358723361	0.856173921099996	0.0046795523906409	0.922514761539818	410	344	C1	0.75	2	2	3	1	2	0.00233977619532045	0:0.95	0.95	0.75	FALSE	20000	FALSE	chr1:chr2:chr3:chr4:chr5:chr6:chr7:chr8:chr9:chr10:chr11:chr12:chr13:chr14:chr15:chr17:chr18:chr19:chr20:chr21:chr22:chrX:chr16	02:02:00	4	Haematological	NA
HAEM143-01_HAEM143-11	NA	0.00321606081278628	0.964485430520144	0.00321606081278628	0.964485430520144	4468	4023	C1	0.75	1	1	2	1	3	0.00160803040639314	0:0.95	0.95	0.75	FALSE	20000	FALSE	NA	NA	NA	0.00318597045223864	0.966017155770118	0.00318597045223864	0.966017155770118	4312	3971	C1	0.75	1	1	2	1	2	0.00159298522611932	0:0.95	0.95	0.75	FALSE	20000	FALSE	chr1:chr2:chr3:chr4:chr5:chr6:chr7:chr8:chr9:chr10:chr11:chr12:chr13:chr14:chr15:chr16:chr17:chr18:chr19:chr20:chr21:chr22:chrX	01:01:00	2	Haematological	NA
HAEM144-01_HAEM144-11	NA	0.00325918767060614	0.774648492342433	0.00325918767060614	0.774648492342433	9233	4183	C1	0.75	2	2	3	1	4	0.00162959383530307	0:0.95	0.95	0.75	FALSE	20000	FALSE	NA	NA	NA	0.00159683480896465	0.634394885466489	0.00318857798561078	0.77630551968525	5975	4167	C1	0.75	2	2	3	1	3	0.00159428899280539	0:0.95	0.95	0.75	FALSE	20000	FALSE	chr1:chr2:chr3:chr4:chr5:chr6:chr7:chr8:chr9:chr10:chr11:chr12:chr13:chr14:chr15:chr16:chr17:chr18:chr19:chr20:chr21:chr22:chrX	02:02:00	4	Haematological	NA
HAEM145-01_HAEM145-11	NA	0.00229674634077181	0.940360476862541	0.00229674634077181	0.940360476862541	1703	1560	C1	0.75	1	1	2	2	2	0.0742348468737857:0.000707577362515485	0:0.95	0.95	0.75	FALSE	20000	FALSE	NA	NA	NA	0.002274459589367	0.938100048312756	0.002274459589367	0.938100048312756	1567	1461	C1	0.75	1	1	2	2	2	0.000669087442277968:0.0641342070219121	0:0.95	0.95	0.75	FALSE	20000	FALSE	chr1:chr2:chr3:chr4:chr5:chr6:chr7:chr8:chr9:chr10:chr11:chr12:chr13:chr15:chr16:chr17:chr19:chr20:chrX:chr14:chr18:chr21:chr22	01:01:00	2	Haematological	NA
HAEM146-01_HAEM146-11	NA	0.00582811828213825	0.633786877287906	0.00582811828213825	0.633786877287906	910	636	C1	0.75	1	1	2	1	2	0.00291405914106913	0:0.95	0.95	0.75	FALSE	20000	FALSE	NA	NA	NA	0.00578173933991809	0.63508228085805	0.00578173933991809	0.63508228085805	901	631	C1	0.75	1	1	2	1	2	0.00289086966995905	0:0.95	0.95	0.75	FALSE	20000	FALSE	chr1:chr2:chr3:chr4:chr5:chr6:chr7:chr8:chr9:chr10:chr11:chr12:chr13:chr14:chr15:chr16:chr17:chr18:chr19:chr20:chr21:chr22:chrX	01:01:00	2	Haematological	NA
HAEM147-01_HAEM147-11	NA	0.00279757764106085	0.544555311609527	0.00279757764106085	0.544555311609527	14735	11908	C1	0.75	1	1	2	1	2	0.00139878882053043	0:0.95	0.95	0.75	FALSE	20000	FALSE	NA	NA	NA	0.00281589807152612	0.542532044908102	0.00281589807152612	0.542532044908102	13835	11561	C1	0.75	2	2	3	2	2	0.000716456565365705:0.010541682688923	0:0.95	0.95	0.75	FALSE	20000	FALSE	chr1:chr2:chr3:chr4:chr5:chr6:chr7:chr8:chr9:chr10:chr11:chr12:chr13:chr14:chr15:chr16:chr17:chr18:chr19:chr22:chrX:chr20:chr21	01:01:00	2	Haematological	NA
HAEM148-01_HAEM148-11	NA	0.193823943962756	0.621612968653935	0.193823943962756	0.621612968653935	670	476	C1	0.75	2	2	3	1	2	0.0969119719813779	0:0.95	0.95	0.75	FALSE	20000	FALSE	NA	NA	NA	0.108033649825355	0.451081248622329	0.195000665985881	0.621717424921024	628	458	C1	0.75	2	2	3	1	2	0.0975003329929405	0:0.95	0.95	0.75	FALSE	20000	FALSE	chr1:chr2:chr3:chr4:chr5:chr6:chr7:chr8:chr9:chr10:chr11:chr12:chr13:chr15:chr16:chr17:chr19:chr20:chr22:chrX:chr14:chr18:chr21	02:02:00	4	Haematological	NA
HAEM149-01_HAEM149-11	NA	0.0023174515888291	0.932892617113835	0.0023174515888291	0.932892617113835	1815	1512	C1	0.75	2	2	3	1	3	0.00115872579441455	0:0.95	0.95	0.75	FALSE	20000	FALSE	NA	NA	NA	0.00236278808994614	0.932539954002594	0.00236278808994614	0.932539954002594	1711	1484	C1	0.75	2	2	3	1	3	0.00118139404497307	0:0.95	0.95	0.75	FALSE	20000	FALSE	chr1:chr2:chr3:chr4:chr5:chr6:chr7:chr8:chr9:chr10:chr11:chr12:chr13:chr15:chr16:chr17:chr18:chr19:chr20:chr21:chr22:chrX:chr14	01:01:00	2	Haematological	NA
HAEM150-01_HAEM150-11	NA	0.00132705671374131	0.149163841917699	0.00132705671374131	0.149163841917699	2005	1953	C1	0.75	1	1	2	1	1	0.000663528356870657	0:0.95	0.95	0.75	FALSE	20000	FALSE	NA	NA	NA	0.0013482280431433	0.148676730155607	0.0013482280431433	0.148676730155607	1856	1818	C1	0.75	1	1	2	1	1	0.000674114021571649	0:0.95	0.95	0.75	FALSE	20000	FALSE	chr1:chr2:chr3:chr4:chr5:chr6:chr7:chr8:chr9:chr10:chr11:chr12:chr13:chr14:chr15:chr16:chr17:chr18:chr19:chr20:chr21:chr22:chrX	01:01:00	2	Haematological	NA
HAEM151-01_HAEM151-11	NA	0.00174305988152525	0.873242184772603	0.00174305988152525	0.873242184772603	1927	1345	C1	0.75	1	1	2	2	3	0.00065331343161937:0.0979433573160622	0:0.95	0.95	0.75	FALSE	20000	FALSE	NA	NA	NA	0.00165291325962008	0.872724984723058	0.00165291325962008	0.872724984723058	1744	1272	C1	0.75	1	1	2	1	2	0.00082645662981004	0:0.95	0.95	0.75	FALSE	20000	FALSE	chr1:chr2:chr3:chr4:chr5:chr6:chr7:chr8:chr9:chr10:chr11:chr12:chr13:chr14:chr15:chr16:chr17:chr18:chr19:chr20:chr21:chr22:chrX	01:01:00	2	Haematological	NA
HAEM152-01_HAEM152-11	NA	0.00428829712401902	0.526492745480414	0.00428829712401902	0.526492745480414	1678	1340	C1	0.75	1	1	2	2	2	0.00159012338727065:0.0173715376801104	0:0.95	0.95	0.75	FALSE	20000	FALSE	NA	NA	NA	0.0042443255213139	0.526247702658943	0.0042443255213139	0.526247702658943	1603	1270	C1	0.75	1	1	2	1	2	0.00212216276065695	0:0.95	0.95	0.75	FALSE	20000	FALSE	chr1:chr2:chr3:chr4:chr5:chr6:chr7:chr8:chr9:chr10:chr11:chr12:chr13:chr14:chr15:chr16:chr17:chr18:chr19:chr20:chr21:chr22:chrX	01:01:00	2	Haematological	NA
HAEM153-01_HAEM153-11	NA	0.00278243498733635	0.390727010411927	0.00278243498733635	0.390727010411927	1401	863	C1	0.75	2	2	3	1	2	0.00139121749366818	0:0.95	0.95	0.75	FALSE	20000	FALSE	NA	NA	NA	0.00288707110337935	0.392766499394355	0.00288707110337935	0.392766499394355	1363	830	C1	0.75	2	2	3	1	2	0.00144353555168968	0:0.95	0.95	0.75	FALSE	20000	FALSE	chr1:chr2:chr3:chr4:chr5:chr6:chr7:chr8:chr9:chr10:chr11:chr12:chr13:chr14:chr15:chr16:chr17:chr19:chr20:chr21:chr22:chrX:chr18	01:01:00	2	Haematological	NA
HAEM154-01_HAEM154-11	NA	0.00246398864280732	0.617169929921763	0.00246398864280732	0.617169929921763	6367	4783	C2	0.75	3	3	4	1	4	0.00123199432140366	0:0.95	0.95	0.75	FALSE	20000	FALSE	NA	NA	NA	0.00256410256410256	0.672176821652163	0.00256410256410256	0.672176821652163	3735	2831	C1	0.75	1	1	2	1	2	0.00128205128205128	0:0.95	0.95	0.75	FALSE	20000	FALSE	chr1:chr2:chr3:chr4:chr5:chr6:chr7:chr8:chr9:chr10:chr11:chr12:chr13:chr14:chr15:chr16:chr17:chr18:chr19:chr20:chr21:chr22:chrX	01:01:00	2	Haematological	NA
HAEM155-01_HAEM155-11	NA	0.00368056564482542	0.829328220789401	0.00368056564482542	0.829328220789401	1662	664	C1	0.75	3	3	4	1	3	0.00184028282241271	0:0.95	0.95	0.75	FALSE	20000	FALSE	NA	NA	NA	0.00346542954558158	0.832397586744516	0.00346542954558158	0.832397586744516	1441	575	C1	0.75	3	3	4	1	3	0.00173271477279079	0:0.95	0.95	0.75	FALSE	20000	FALSE	chr1:chr2:chr3:chr4:chr5:chr6:chr7:chr8:chr9:chr10:chr11:chr12:chr13:chr14:chr15:chr16:chr17:chr18:chr19:chr20:chr21:chr22:chrX	01:01:00	2	Haematological	NA
HAEM156-01_HAEM156-11	NA	0.00449909510681122	0.892651361164006	0.00449909510681122	0.892651361164006	2432	1988	C1	0.75	1	1	2	1	3	0.00224954755340561	0:0.95	0.95	0.75	FALSE	20000	FALSE	NA	NA	NA	0.00468963010088158	0.900530460646525	0.00468963010088158	0.900530460646525	2186	1851	C1	0.75	1	1	2	1	2	0.00234481505044079	0:0.95	0.95	0.75	FALSE	20000	FALSE	chr1:chr2:chr3:chr4:chr5:chr6:chr7:chr8:chr9:chr10:chr11:chr12:chr13:chr14:chr15:chr16:chr17:chr18:chr19:chr20:chr21:chr22:chrX	01:01:00	2	Haematological	NA
HAEM157-01_HAEM157-11	NA	0.0116618075801749	0.188159971940807	0.0116618075801749	0.188159971940807	111	44	C1	0.75	1	1	2	1	1	0.00583090379008746	0:0.95	0.95	0.75	FALSE	20000	FALSE	NA	NA	NA	0.0116618075801749	0.188159971940807	0.0116618075801749	0.188159971940807	111	44	C1	0.75	1	1	2	1	1	0.00583090379008746	0:0.95	0.95	0.75	FALSE	20000	FALSE	chr1:chr2:chr3:chr4:chr5:chr6:chr7:chr8:chr9:chr10:chr12:chr13:chr14:chr15:chr16:chr19:chr20:chr21:chrX:chr11:chr17:chr18:chr22	01:01:00	2	Haematological	NA
HAEM158-01_HAEM158-11	NA	0.00430076697010967	0.934802647659681	0.00430076697010967	0.934802647659681	860	690	C1	0.75	2	2	3	1	2	0.00215038348505483	0:0.95	0.95	0.75	FALSE	20000	FALSE	NA	NA	NA	0.00432900432900433	0.93668865023029	0.00432900432900433	0.93668865023029	855	686	C1	0.75	2	2	3	1	2	0.00216450216450216	0:0.95	0.95	0.75	FALSE	20000	FALSE	chr1:chr2:chr3:chr4:chr5:chr6:chr7:chr8:chr9:chr10:chr11:chr12:chr13:chr14:chr15:chr16:chr17:chr18:chr19:chr20:chr21:chr22:chrX	01:01:00	2	Haematological	NA
HAEM159-01_HAEM159-11	NA	0.00554189944134078	0.728982749346399	0.00554189944134078	0.728982749346399	661	495	C1	0.75	2	2	3	1	2	0.00277094972067039	0:0.95	0.95	0.75	FALSE	20000	FALSE	NA	NA	NA	0.00532946679035182	0.728108777528257	0.00532946679035182	0.728108777528257	593	449	C1	0.75	2	2	3	2	2	0.016513007876704:0.00212039079789821	0:0.95	0.95	0.75	FALSE	20000	FALSE	chr1:chr2:chr3:chr4:chr5:chr6:chr7:chr8:chr9:chr10:chr11:chr12:chr13:chr14:chr15:chr16:chr17:chr19:chr20:chr22:chrX:chr18:chr21	01:01:00	2	Haematological	NA
HAEM160-01_HAEM160-11	NA	0.00166515128991283	0.806605391216197	0.00166515128991283	0.806605391216197	1866	1279	C1	0.75	2	2	3	2	2	0.000603970464769705:0.0131876038432607	0:0.95	0.95	0.75	FALSE	20000	FALSE	NA	NA	NA	0.00164198882295328	0.806533703740757	0.00164198882295328	0.806533703740757	1812	1243	C1	0.75	2	2	3	1	2	0.000820994411476638	0:0.95	0.95	0.75	FALSE	20000	FALSE	chr1:chr2:chr3:chr4:chr5:chr6:chr7:chr8:chr9:chr10:chr11:chr12:chr13:chr14:chr15:chr16:chr17:chr18:chr19:chr20:chr21:chr22:chrX	01:01:00	2	Haematological	NA
HAEM161-01_HAEM161-11	NA	0.00449397398942327	0.735606970127057	0.00449397398942327	0.735606970127057	9648	1424	C1	0.75	2	2	3	1	2	0.00224698699471164	0:0.95	0.95	0.75	FALSE	20000	FALSE	NA	NA	NA	0.00434419381787803	0.735913311602445	0.00434419381787803	0.735913311602445	9271	1349	C1	0.75	2	2	3	1	2	0.00217209690893901	0:0.95	0.95	0.75	FALSE	20000	FALSE	chr1:chr2:chr3:chr4:chr5:chr6:chr7:chr8:chr9:chr10:chr11:chr12:chr13:chr14:chr15:chr16:chr17:chr18:chr19:chr20:chr21:chr22:chrX	01:01:00	2	Haematological	NA
HAEM162-01_HAEM162-11	NA	0.00281874258909064	0.936652178639455	0.00281874258909064	0.936652178639455	18057	17133	C1	0.75	1	1	2	2	2	0.0110650341745884:0.00110615512195195	0:0.95	0.95	0.75	FALSE	20000	FALSE	NA	NA	NA	0.0028235995979845	0.936849526500735	0.0028235995979845	0.936849526500735	17383	16641	C1	0.75	1	1	2	1	2	0.00141179979899225	0:0.95	0.95	0.75	FALSE	20000	FALSE	chr1:chr2:chr3:chr4:chr5:chr6:chr7:chr8:chr9:chr10:chr11:chr12:chr13:chr14:chr15:chr16:chr17:chr18:chr19:chr20:chr21:chr22:chrX	01:01:00	2	Haematological	NA
HAEM163-01_HAEM163-11	NA	0.00333971608330509	0.28459794513182	0.00333971608330509	0.28459794513182	8092	8092	C1	0.75	1	1	2	1	3	0.00166985804165255	0:0.95	0.95	0.75	FALSE	20000	FALSE	NA	NA	NA	0.00399427591954836	0.310007248820457	0.00399427591954836	0.310007248820457	3080	2123	C1	0.75	2	2	3	1	1	0.00199713795977418	0:0.95	0.95	0.75	FALSE	20000	FALSE	chr1:chr2:chr3:chr4:chr5:chr6:chr7:chr8:chr9:chr10:chr11:chr12:chr13:chr14:chr15:chr16:chr17:chr18:chr19:chr20:chr21:chr22:chrX	01:01:00	2	Haematological	NA
HAEM164-01_HAEM164-11	NA	0.003116391776121	0.750432768207034	0.003116391776121	0.750432768207034	17350	13889	C2	0.75	3	3	4	1	4	0.0015581958880605	0:0.95	0.95	0.75	FALSE	20000	FALSE	NA	NA	NA	0.00310911137910725	0.754450802713764	0.00310911137910725	0.754450802713764	14763	14012	C1	0.75	1	1	2	1	2	0.00155455568955363	0:0.95	0.95	0.75	FALSE	20000	FALSE	chr1:chr2:chr3:chr4:chr5:chr6:chr7:chr8:chr9:chr10:chr11:chr12:chr13:chr14:chr15:chr16:chr17:chr18:chr19:chr20:chr21:chr22:chrX	01:01:00	2	Haematological	NA
HAEM165-01_HAEM165-11	NA	0.00731319554848967	0.201157341876983	0.00731319554848967	0.201157341876983	145	145	C1	0.75	1	1	2	1	1	0.00365659777424483	0:0.95	0.95	0.75	FALSE	20000	FALSE	NA	NA	NA	0.00740311291106792	0.199087081845992	0.00740311291106792	0.199087081845992	143	143	C1	0.75	1	1	2	2	1	0.00212463095014088:0.0261016472637231	0:0.95	0.95	0.75	FALSE	20000	FALSE	chr1:chr2:chr3:chr4:chr5:chr6:chr7:chr9:chr10:chr11:chr12:chr13:chr14:chr15:chr16:chr17:chr18:chr19:chr20:chr22:chrX:chr8:chr21	01:01:00	2	Haematological	NA
HAEM166-01_HAEM166-11	NA	0.00224400614149049	0.75133545690967	0.00224400614149049	0.75133545690967	3827	2945	C1	0.75	1	1	2	1	2	0.00112200307074525	0:0.95	0.95	0.75	FALSE	20000	FALSE	NA	NA	NA	0.0022402563684109	0.772289129793194	0.0022402563684109	0.772289129793194	3499	2603	C1	0.75	2	2	3	1	2	0.00112012818420545	0:0.95	0.95	0.75	FALSE	20000	FALSE	chr1:chr2:chr3:chr4:chr5:chr6:chr7:chr8:chr9:chr10:chr11:chr12:chr13:chr14:chr15:chr16:chr17:chr18:chr19:chr20:chr21:chr22:chrX	01:01:00	2	Haematological	NA
HAEM167-01_HAEM167-11	NA	0.00346388745404272	0.286169685224852	0.00346388745404272	0.286169685224852	4713	4532	C1	0.75	1	1	2	1	1	0.00173194372702136	0:0.95	0.95	0.75	FALSE	20000	FALSE	NA	NA	NA	0.00372475985100961	0.286189932650269	0.00372475985100961	0.286189932650269	3403	3257	C1	0.75	1	1	2	1	1	0.0018623799255048	0:0.95	0.95	0.75	FALSE	20000	FALSE	chr1:chr2:chr3:chr4:chr5:chr6:chr7:chr8:chr9:chr10:chr11:chr12:chr13:chr14:chr15:chr16:chr17:chr19:chr20:chr21:chr22:chrX:chr18	01:01:00	2	Haematological	NA
HAEM168-01_HAEM168-11	NA	0.00256483328583642	0.202348997037908	0.00256483328583642	0.202348997037908	3926	3926	C1	0.75	1	1	2	1	1	0.00128241664291821	0:0.95	0.95	0.75	FALSE	20000	FALSE	NA	NA	NA	0.00248370071406396	0.201251082247283	0.00248370071406396	0.201251082247283	3799	3799	C1	0.75	1	1	2	1	1	0.00124185035703198	0:0.95	0.95	0.75	FALSE	20000	FALSE	chr1:chr2:chr3:chr4:chr5:chr6:chr7:chr8:chr9:chr10:chr11:chr12:chr13:chr14:chr15:chr16:chr17:chr18:chr19:chr20:chr22:chrX:chr21	01:01:00	2	Haematological	NA
HAEM169-01_HAEM169-11	NA	0.0142468049444794	0.892452434195245	0.0142468049444794	0.892452434195245	989	777	C1	0.75	3	3	4	1	3	0.00712340247223968	0:0.95	0.95	0.75	FALSE	20000	FALSE	NA	NA	NA	0.0141830736213493	0.891989808896344	0.0141830736213493	0.891989808896344	985	776	C1	0.75	3	3	4	1	3	0.00709153681067463	0:0.95	0.95	0.75	FALSE	20000	FALSE	chr1:chr2:chr3:chr4:chr5:chr6:chr7:chr8:chr9:chr10:chr11:chr12:chr13:chr14:chr15:chr16:chr17:chr18:chr19:chr20:chr21:chr22:chrX	01:01:00	2	Haematological	NA
HAEM170-01_HAEM170-11	NA	0.00373342066481087	0.868126316858953	0.00373342066481087	0.868126316858953	1234	858	C1	0.75	2	2	3	1	2	0.00186671033240544	0:0.95	0.95	0.75	FALSE	20000	FALSE	NA	NA	NA	0.00321733420879842	0.868842047831718	0.00321733420879842	0.868842047831718	1226	856	C1	0.75	2	2	3	1	2	0.00160866710439921	0:0.95	0.95	0.75	FALSE	20000	FALSE	chr1:chr2:chr3:chr4:chr5:chr6:chr7:chr8:chr9:chr10:chr11:chr12:chr13:chr14:chr15:chr16:chr17:chr18:chr19:chr20:chr21:chr22:chrX	01:01:00	2	Haematological	NA
HAEM171-01_HAEM171-11	NA	0.00378389741433677	0.873483090716918	0.00378389741433677	0.873483090716918	2380	1354	C2	0.75	3	3	4	1	3	0.00189194870716838	0:0.95	0.95	0.75	FALSE	20000	FALSE	NA	NA	NA	NA	NA	NA	NA	NA	NA	NA	NA	NA	NA	NA	NA	NA	NA	NA	NA	NA	NA	NA	NA	NA	NA	NA	Haematological	NA
HAEM172-01_HAEM172-11	NA	0.0045889925775355	0.794293622535163	0.0045889925775355	0.794293622535163	9923	6066	C2	0.75	3	3	4	1	3	0.00229449628876775	0:0.95	0.95	0.75	FALSE	20000	FALSE	NA	NA	NA	0.00454152840800278	0.794404578699845	0.00454152840800278	0.794404578699845	8045	5987	C1	0.75	2	2	3	1	2	0.00227076420400139	0:0.95	0.95	0.75	FALSE	20000	FALSE	chr1:chr2:chr3:chr4:chr6:chr7:chr8:chr9:chr10:chr11:chr12:chr13:chr14:chr15:chr16:chr17:chr18:chr19:chr20:chr21:chrX:chr5:chr22	01:01:00	2	Haematological	NA
HAEM173-01_HAEM173-11	NA	0.00387084592145015	0.964105878778686	0.00387084592145015	0.964105878778686	14337	10000	C2	0.75	3	3	4	1	4	0.00193542296072508	0:0.95	0.95	0.75	FALSE	20000	FALSE	NA	NA	NA	0.00377815122789915	0.961972951418446	0.00377815122789915	0.961972951418446	11075	10274	C1	0.75	1	1	2	1	2	0.00188907561394957	0:0.95	0.95	0.75	FALSE	20000	FALSE	chr1:chr2:chr3:chr4:chr5:chr6:chr7:chr8:chr9:chr10:chr11:chr12:chr13:chr14:chr15:chr16:chr17:chr18:chr19:chr20:chr21:chr22:chrX	01:01:00	2	Haematological	NA
HAEM174-01_HAEM174-11	NA	0.00405117270788913	0.836702419186533	0.00405117270788913	0.836702419186533	627	422	C1	0.75	2	2	3	1	2	0.00202558635394456	0:0.95	0.95	0.75	FALSE	20000	FALSE	NA	NA	NA	0.00408404535439841	0.838028537403348	0.00408404535439841	0.838028537403348	624	419	C1	0.75	2	2	3	1	2	0.0020420226771992	0:0.95	0.95	0.75	FALSE	20000	FALSE	chr1:chr2:chr3:chr4:chr5:chr6:chr7:chr9:chr10:chr11:chr12:chr13:chr15:chr16:chr17:chr19:chr20:chr22:chrX:chr8:chr14:chr18:chr21	01:01:00	2	Haematological	NA
HAEM175-01_HAEM175-11	NA	0.00274754969473607	0.281788265607561	0.00274754969473607	0.281788265607561	6879	6720	C1	0.75	1	1	2	1	1	0.00137377484736804	0:0.95	0.95	0.75	FALSE	20000	FALSE	NA	NA	NA	0.00275838977004118	0.278416190067128	0.00275838977004118	0.278416190067128	6020	5883	C1	0.75	1	1	2	1	1	0.00137919488502059	0:0.95	0.95	0.75	FALSE	20000	FALSE	chr1:chr2:chr3:chr4:chr5:chr6:chr7:chr8:chr9:chr10:chr11:chr12:chr13:chr14:chr15:chr16:chr17:chr18:chr19:chr21:chr22:chrX:chr20	01:01:00	2	Haematological	NA
HAEM176-01_HAEM176-11	NA	0.00226611544939519	0.909965541744924	0.00226611544939519	0.909965541744924	1282	1039	C1	0.75	1	1	2	1	2	0.0011330577246976	0:0.95	0.95	0.75	FALSE	20000	FALSE	NA	NA	NA	0.00239465194399175	0.912120951567963	0.00239465194399175	0.912120951567963	1149	955	C1	0.75	2	2	3	1	2	0.00119732597199588	0:0.95	0.95	0.75	FALSE	20000	FALSE	chr1:chr2:chr3:chr4:chr5:chr6:chr7:chr8:chr9:chr10:chr11:chr12:chr13:chr14:chr15:chr16:chr17:chr18:chr19:chr20:chr21:chr22:chrX	01:01:00	2	Haematological	NA
HAEM177-01_HAEM177-11	NA	0.00626383106410112	0.97118673779966	0.00626383106410112	0.97118673779966	1545	1403	C1	0.75	1	1	2	1	2	0.00313191553205056	0:0.95	0.95	0.75	FALSE	20000	FALSE	NA	NA	NA	0.00622982811679051	0.97120015549315	0.00622982811679051	0.97120015549315	1532	1402	C1	0.75	1	1	2	1	2	0.00311491405839526	0:0.95	0.95	0.75	FALSE	20000	FALSE	chr1:chr2:chr3:chr4:chr5:chr6:chr7:chr8:chr9:chr10:chr11:chr12:chr13:chr14:chr15:chr16:chr17:chr18:chr20:chr21:chr22:chrX:chr19	01:01:00	2	Haematological	NA
HAEM178-01_HAEM178-11	NA	0.00268352106210939	0.679038786590241	0.00268352106210939	0.679038786590241	1118	987	C1	0.75	1	1	2	1	2	0.00134176053105469	0:0.95	0.95	0.75	FALSE	20000	FALSE	NA	NA	NA	0.00264975533925701	0.677967152065033	0.00264975533925701	0.677967152065033	1096	986	C1	0.75	1	1	2	1	2	0.0013248776696285	0:0.95	0.95	0.75	FALSE	20000	FALSE	chr1:chr2:chr3:chr4:chr5:chr6:chr7:chr8:chr9:chr10:chr11:chr12:chr13:chr14:chr15:chr16:chr17:chr18:chr19:chr20:chr21:chr22:chrX	01:01:00	2	Haematological	NA
HAEM179-01_HAEM179-11	NA	0.0017929588099186	0.677512224526695	0.0017929588099186	0.677512224526695	2005	1457	C1	0.75	1	1	2	2	3	0.006004431481836:0.000676948882937174	0:0.95	0.95	0.75	FALSE	20000	FALSE	NA	NA	NA	0.00160833409485516	0.790027375361833	0.00160833409485516	0.790027375361833	1167	824	C1	0.75	1	1	2	1	2	0.000804167047427579	0:0.95	0.95	0.75	FALSE	20000	FALSE	chr1:chr2:chr3:chr4:chr5:chr6:chr7:chr10:chr11:chr12:chr13:chr14:chr15:chr16:chr18:chr19:chr21:chr22:chrX:chr8:chr9:chr17:chr20	01:01:00	2	Haematological	NA
HAEM180-01_HAEM180-11	NA	0.00226471491640268	0.163606929138049	0.00226471491640268	0.163606929138049	5906	5742	C1	0.75	1	1	2	1	1	0.00113235745820134	0:0.95	0.95	0.75	FALSE	20000	FALSE	NA	NA	NA	0.00247578722296855	0.166784132973844	0.00247578722296855	0.166784132973844	3967	3769	C1	0.75	1	1	2	1	1	0.00123789361148428	0:0.95	0.95	0.75	FALSE	20000	FALSE	chr1:chr2:chr3:chr4:chr5:chr6:chr7:chr8:chr9:chr10:chr11:chr12:chr13:chr14:chr15:chr16:chr17:chr18:chr19:chr20:chr21:chr22:chrX	01:01:00	2	Haematological	NA
HAEM181-01_HAEM181-11	NA	0.0151515151515152	0.133633031170287	0.0151515151515152	0.133633031170287	72	22	C1	0.63	1	1	2	1	1	0.00757575757575758	0:0.95	0.95	0.75	TRUE	20000	FALSE	NA	NA	NA	0.0151515151515152	0.133633031170287	0.0151515151515152	0.133633031170287	72	22	C1	0.63	1	1	2	1	1	0.00757575757575758	0:0.95	0.95	0.75	TRUE	20000	FALSE	chr1:chr2:chr3:chr4:chr5:chr6:chr7:chr8:chr9:chr10:chr11:chr12:chr13:chr14:chr15:chr16:chr17:chr18:chr19:chr20:chr21:chr22:chrX	01:01:00	2	Haematological	NA
HAEM182-01_HAEM182-11	NA	0.00307538139912576	0.906959997959791	0.00307538139912576	0.906959997959791	2787	1602	C1	0.75	2	2	3	1	3	0.00153769069956288	0:0.95	0.95	0.75	FALSE	20000	FALSE	NA	NA	NA	0.00308315867874526	0.90699120938379	0.00308315867874526	0.90699120938379	2753	1597	C1	0.75	2	2	3	1	3	0.00154157933937263	0:0.95	0.95	0.75	FALSE	20000	FALSE	chr1:chr2:chr3:chr4:chr5:chr6:chr7:chr8:chr9:chr10:chr11:chr12:chr13:chr14:chr15:chr16:chr17:chr18:chr19:chr20:chr21:chr22:chrX	01:01:00	2	Haematological	NA
HAEM183-01_HAEM183-11	NA	0.0101874490627547	0.761344976216845	0.0101874490627547	0.761344976216845	1322	135	C1	0.75	2	2	3	1	3	0.00509372453137734	0:0.95	0.95	0.75	FALSE	20000	FALSE	NA	NA	NA	0.0102901831652603	0.761994620889824	0.0102901831652603	0.761994620889824	1311	133	C1	0.75	2	2	3	1	3	0.00514509158263017	0:0.95	0.95	0.75	FALSE	20000	FALSE	chr1:chr2:chr3:chr4:chr5:chr6:chr7:chr8:chr9:chr10:chr11:chr12:chr13:chr14:chr15:chr16:chr17:chr18:chr19:chr20:chr21:chr22:chrX	01:01:00	2	Haematological	NA
HAEM184-01_HAEM184-11	NA	0.00309142901306129	0.772267302128177	0.00309142901306129	0.772267302128177	1597	1393	C1	0.75	1	1	2	1	2	0.00154571450653064	0:0.95	0.95	0.75	FALSE	20000	FALSE	NA	NA	NA	0.00310794273615509	0.771446568540157	0.00310794273615509	0.771446568540157	1561	1386	C1	0.75	1	1	2	1	2	0.00155397136807754	0:0.95	0.95	0.75	FALSE	20000	FALSE	chr1:chr2:chr3:chr4:chr5:chr6:chr7:chr8:chr9:chr10:chr11:chr12:chr13:chr14:chr15:chr16:chr17:chr18:chr19:chr20:chr21:chr22:chrX	01:01:00	2	Haematological	NA
HAEM185-01_HAEM185-11	NA	0.00855282340363495	0.886563364183467	0.00855282340363495	0.886563364183467	1287	1087	C1	0.75	1	1	2	1	3	0.00427641170181747	0:0.95	0.95	0.75	FALSE	20000	FALSE	NA	NA	NA	0.00836689821571031	0.886952035855836	0.00836689821571031	0.886952035855836	1235	1083	C1	0.75	1	1	2	1	2	0.00418344910785516	0:0.95	0.95	0.75	FALSE	20000	FALSE	chr1:chr2:chr3:chr4:chr5:chr6:chr7:chr8:chr9:chr10:chr11:chr12:chr13:chr14:chr15:chr16:chr17:chr18:chr19:chr20:chr21:chr22:chrX	01:01:00	2	Haematological	NA
HAEM186-01_HAEM186-11	NA	0.00436013302531035	0.17592380809934	0.00436013302531035	0.17592380809934	7158	7158	C1	0.75	1	1	2	1	1	0.00218006651265517	0:0.95	0.95	0.75	FALSE	20000	FALSE	NA	NA	NA	0.00425214405149319	0.170502707237576	0.0042521440514932	0.170502707237576	5049	5049	C1	0.75	1	1	2	1	1	0.0021260720257466	0:0.95	0.95	0.75	FALSE	20000	FALSE	chr1:chr2:chr3:chr4:chr5:chr6:chr7:chr8:chr9:chr10:chr11:chr12:chr13:chr14:chr15:chr16:chr17:chr18:chr19:chr20:chr21:chr22:chrX	01:01:00	2	Haematological	NA
HAEM187-01_HAEM187-11	NA	0.00490678587023291	0.876420834940384	0.00490678587023291	0.876420834940384	11344	4902	C1	0.75	2	2	3	1	5	0.00245339293511645	0:0.95	0.95	0.75	FALSE	20000	FALSE	NA	NA	NA	0.00483592400690846	0.869443120839941	0.00483592400690846	0.869443120839941	7712	6517	C1	0.75	1	1	2	1	3	0.00241796200345423	0:0.95	0.95	0.75	FALSE	20000	FALSE	chr1:chr2:chr3:chr4:chr5:chr6:chr7:chr8:chr9:chr10:chr11:chr12:chr13:chr14:chr15:chr16:chr17:chr18:chr19:chr20:chr21:chr22:chrX	01:01:00	2	Haematological	NA
HAEM188-01_HAEM188-11	NA	0.0030634757802729	0.22783031715711	0.0030634757802729	0.22783031715711	2186	2011	C1	0.75	1	1	2	1	2	0.00153173789013645	0:0.95	0.95	0.75	FALSE	20000	FALSE	NA	NA	NA	0.00286526109691746	0.214618673522367	0.00286526109691746	0.214618673522367	777	587	C1	0.75	1	1	2	1	1	0.00143263054845873	0:0.95	0.95	0.75	FALSE	20000	FALSE	chr1:chr2:chr3:chr4:chr5:chr6:chr7:chr8:chr9:chr10:chr11:chr12:chr13:chr14:chr15:chr16:chr17:chr19:chr21:chrX:chr18:chr20:chr22	01:01:00	2	Haematological	NA
HAEM189-01_HAEM189-11	NA	0.0641828209722836	0.867523081578542	0.0641828209722836	0.867523081578542	1566	1303	C1	0.75	1	1	2	1	3	0.0320914104861418	0:0.95	0.95	0.75	FALSE	20000	FALSE	NA	NA	NA	0.0638889538008553	0.868075758382213	0.0638889538008553	0.868075758382213	1541	1299	C1	0.75	1	1	2	1	2	0.0319444769004276	0:0.95	0.95	0.75	FALSE	20000	FALSE	chr1:chr2:chr3:chr4:chr5:chr6:chr7:chr8:chr9:chr10:chr11:chr12:chr13:chr14:chr15:chr16:chr17:chr18:chr19:chr20:chr21:chr22:chrX	01:01:00	2	Haematological	NA
HAEM190-01_HAEM190-11	NA	0.00356084266645447	0.193527721240537	0.00356084266645448	0.193527721240537	6844	6844	C1	0.75	1	1	2	1	2	0.00178042133322724	0:0.95	0.95	0.75	FALSE	20000	FALSE	NA	NA	NA	0.003432489478035	0.192555134878758	0.003432489478035	0.192555134878758	5389	5389	C1	0.75	1	1	2	1	1	0.0017162447390175	0:0.95	0.95	0.75	FALSE	20000	FALSE	chr1:chr2:chr3:chr4:chr5:chr6:chr7:chr8:chr9:chr10:chr11:chr12:chr13:chr14:chr15:chr16:chr17:chr19:chr20:chr22:chrX:chr18:chr21	01:01:00	2	Haematological	NA
HAEM191-01_HAEM191-11	NA	0.223419749490242	0.973009507675627	0.223419749490242	0.973009507675627	507	148	C2	0.75	3	3	4	1	3	0.111709874745121	0:0.95	0.95	0.75	FALSE	20000	FALSE	NA	NA	NA	0.224094604582409	0.984488794018605	0.224094604582409	0.984488794018605	279	146	C1	0.75	1	1	2	1	2	0.112047302291205	0:0.95	0.95	0.75	FALSE	20000	FALSE	chr1:chr2:chr4:chr5:chr6:chr7:chr8:chr9:chr10:chr11:chr12:chr13:chr14:chr16:chr17:chr18:chr19:chr20:chr22:chrX:chr3:chr15:chr21	01:01:00	2	Haematological	NA
HAEM192-01_HAEM192-11	NA	0.00314234838169058	0.639618316045561	0.00314234838169058	0.639618316045561	473	330	C1	0.75	2	2	3	1	2	0.00157117419084529	0:0.95	0.95	0.75	FALSE	20000	FALSE	NA	NA	NA	0.00303961886280489	0.638887211545008	0.00303961886280489	0.638887211545008	458	321	C1	0.75	2	2	3	2	2	0.103808718212896:0.00118342370238425	0:0.95	0.95	0.75	FALSE	20000	FALSE	chr1:chr2:chr3:chr4:chr5:chr6:chr7:chr8:chr9:chr10:chr11:chr12:chr13:chr14:chr15:chr16:chr17:chr19:chr20:chr21:chr22:chrX:chr18	01:01:00	2	Haematological	NA
HAEM193-01_HAEM193-11	NA	0.00500138599729878	0.8385776510329	0.00500138599729878	0.838577651032901	5145	3720	C1	0.75	1	1	2	1	2	0.00250069299864939	0:0.95	0.95	0.75	FALSE	20000	FALSE	NA	NA	NA	0.00501435608974171	0.826305220737998	0.00501435608974171	0.826305220737998	5063	3738	C1	0.75	2	2	3	1	2	0.00250717804487085	0:0.95	0.95	0.75	FALSE	20000	FALSE	chr1:chr2:chr3:chr4:chr5:chr6:chr7:chr8:chr9:chr10:chr11:chr12:chr13:chr14:chr15:chr16:chr17:chr18:chr19:chr20:chr21:chr22:chrX	01:01:00	2	Haematological	NA
HAEM194-01_HAEM194-11	NA	0.00416176603637022	0.882448430921935	0.00416176603637022	0.882448430921935	1784	1269	C1	0.75	3	3	4	1	2	0.00208088301818511	0:0.95	0.95	0.75	FALSE	20000	FALSE	NA	NA	NA	0.00449648374970773	0.881145373344016	0.00449648374970773	0.881145373344016	1778	1277	C1	0.75	1	1	2	1	2	0.00224824187485386	0:0.95	0.95	0.75	FALSE	20000	FALSE	chr1:chr2:chr3:chr4:chr5:chr6:chr7:chr8:chr9:chr10:chr11:chr12:chr13:chr14:chr15:chr16:chr17:chr18:chr19:chr20:chr21:chr22:chrX	01:01:00	2	Haematological	NA
HAEM195-01_HAEM195-11	NA	0.0046101996693374	0.835746993493642	0.0046101996693374	0.835746993493642	1319	1106	C1	0.75	2	2	3	1	2	0.0023050998346687	0:0.95	0.95	0.75	FALSE	20000	FALSE	NA	NA	NA	0.00461474809840553	0.836191509500267	0.00461474809840553	0.836191509500267	1312	1104	C1	0.75	2	2	3	1	2	0.00230737404920276	0:0.95	0.95	0.75	FALSE	20000	FALSE	chr1:chr2:chr3:chr4:chr5:chr6:chr7:chr8:chr9:chr10:chr11:chr12:chr13:chr14:chr15:chr16:chr17:chr18:chr19:chr20:chr22:chrX:chr21	01:01:00	2	Haematological	NA
HAEM196-01_HAEM196-11	NA	0.0352941176470588	0.893390201017929	0.0352941176470588	0.893390201017929	863	68	C1	0.75	3	3	4	1	3	0.0176470588235294	0:0.95	0.95	0.75	FALSE	20000	FALSE	NA	NA	NA	0.0348133198789102	0.892367076788275	0.0348133198789102	0.892367076788275	856	69	C1	0.75	3	3	4	1	3	0.0174066599394551	0:0.95	0.95	0.75	FALSE	20000	FALSE	chr1:chr2:chr3:chr4:chr5:chr6:chr7:chr8:chr9:chr10:chr11:chr12:chr13:chr14:chr15:chr16:chr17:chr18:chr19:chr20:chr21:chr22:chrX	01:01:00	2	Haematological	NA
HAEM197-01_HAEM197-11	NA	0.00584974359535082	0.801897357129125	0.00584974359535082	0.801897357129125	8502	6282	C1	0.75	1	1	2	1	4	0.00292487179767541	0:0.95	0.95	0.75	FALSE	20000	FALSE	NA	NA	NA	0.00588408175261141	0.805097486955282	0.00588408175261141	0.805097486955282	7226	5607	C1	0.75	2	2	3	1	3	0.0029420408763057	0:0.95	0.95	0.75	FALSE	20000	FALSE	chr1:chr2:chr3:chr4:chr5:chr6:chr7:chr8:chr9:chr10:chr11:chr12:chr13:chr14:chr15:chr16:chr17:chr18:chr19:chr20:chr21:chr22:chrX	01:01:00	2	Haematological	NA
HAEM198-01_HAEM198-11	NA	0.0261786468270294	0.663832405858146	0.0261786468270294	0.663832405858146	1257	853	C1	0.75	2	2	3	2	3	0.0966599591128144:0.00285782763611138	0:0.95	0.95	0.75	FALSE	20000	FALSE	NA	NA	NA	0.0258803180471407	0.66375549367314	0.0258803180471407	0.66375549367314	1254	853	C1	0.75	2	2	3	2	3	0.00416442244113442:0.107512726921487	0:0.95	0.95	0.75	FALSE	20000	FALSE	chr1:chr2:chr3:chr4:chr5:chr6:chr7:chr8:chr9:chr10:chr11:chr12:chr13:chr14:chr15:chr16:chr17:chr18:chr19:chr21:chr22:chrX:chr20	01:01:00	2	Haematological	NA
HAEM199-01_HAEM199-11	NA	0.0132477747878286	0.151791019068404	0.0132477747878286	0.151791019068404	150	84	C1	0.75	1	1	2	1	1	0.0066238873939143	0:0.95	0.95	0.75	FALSE	20000	FALSE	NA	NA	NA	0.0132477747878286	0.151791019068404	0.0132477747878286	0.151791019068404	150	84	C1	0.75	1	1	2	1	1	0.0066238873939143	0:0.95	0.95	0.75	FALSE	20000	FALSE	chr1:chr2:chr3:chr4:chr6:chr7:chr8:chr9:chr10:chr11:chr12:chr13:chr14:chr15:chr16:chr17:chr18:chr19:chr20:chr21:chr22:chrX:chr5	01:01:00	2	Haematological	NA
HAEM200-01_HAEM200-11	NA	0.00457015947714732	0.877679379249224	0.00457015947714732	0.877679379249224	6810	3357	C2	0.75	3	3	4	2	4	0.0119363636195313:0.00169142686654301	0:0.95	0.95	0.75	FALSE	20000	FALSE	NA	NA	NA	0.00440088793245509	0.862968555408586	0.00440088793245509	0.862968555408586	4797	4458	C1	0.75	1	1	2	1	2	0.00220044396622755	0:0.95	0.95	0.75	FALSE	20000	FALSE	chr1:chr2:chr3:chr4:chr5:chr6:chr7:chr8:chr9:chr10:chr11:chr12:chr13:chr14:chr15:chr16:chr17:chr18:chr19:chr20:chr21:chr22:chrX	01:01:00	2	Haematological	NA
HAEM201-01_HAEM201-11	NA	0.051009857310264	0.866063868848965	0.051009857310264	0.866063868848965	8622	7827	C1	0.75	1	1	2	1	4	0.025504928655132	0:0.95	0.95	0.75	FALSE	20000	FALSE	NA	NA	NA	0.0273783321773229	0.771095983953375	0.053297468556301	0.870755725200351	4928	4575	C1	0.75	2	2	3	1	2	0.0266487342781505	0:0.95	0.95	0.75	FALSE	20000	FALSE	chr1:chr2:chr3:chr4:chr5:chr6:chr7:chr8:chr9:chr10:chr11:chr12:chr13:chr14:chr15:chr16:chr17:chr18:chr19:chr20:chr21:chr22:chrX	02:02:00	4	Haematological	NA
HAEM202-01_HAEM202-11	NA	0.00402420498051383	0.170622361571456	0.00402420498051383	0.170622361571456	27936	20000	C1	0.75	1	1	2	1	1	0.00201210249025691	0:0.95	0.95	0.75	FALSE	20000	FALSE	NA	NA	NA	0.00395168156206877	0.161555976358793	0.00395168156206877	0.161555976358793	16819	16819	C1	0.75	1	1	2	2	1	0.00627115257964784:0.00152788762919741	0:0.95	0.95	0.75	FALSE	20000	FALSE	chr1:chr2:chr3:chr4:chr5:chr6:chr7:chr8:chr9:chr10:chr11:chr12:chr13:chr14:chr15:chr16:chr17:chr18:chr19:chr20:chr22:chrX:chr21	01:01:00	2	Haematological	NA
HAEM203-01_HAEM203-11	NA	0.00210736344172804	0.863371823292481	0.00210736344172804	0.863371823292481	13461	2413	C1	0.75	2	2	3	1	3	0.00105368172086402	0:0.95	0.95	0.75	FALSE	20000	FALSE	NA	NA	NA	0.000964385036332646	0.849462659930482	0.00192691178777083	0.918604823265166	8364	1203	C1	0.75	2	2	3	1	3	0.000963455893885416	0:0.95	0.95	0.75	FALSE	20000	FALSE	chr1:chr2:chr3:chr4:chr5:chr6:chr7:chr8:chr9:chr10:chr11:chr12:chr13:chr14:chr15:chr16:chr17:chr18:chr19:chr20:chr21:chr22:chrX	02:02:00	4	Haematological	NA
HAEM204-01_HAEM204-11	NA	0.00564211622759429	0.844533114143447	0.00564211622759429	0.844533114143447	1853	1034	C1	0.75	2	2	3	1	3	0.00282105811379714	0:0.95	0.95	0.75	FALSE	20000	FALSE	NA	NA	NA	0.00606166579238795	0.84487579806311	0.00606166579238795	0.84487579806311	1773	1155	C1	0.75	2	2	3	1	3	0.00303083289619397	0:0.95	0.95	0.75	FALSE	20000	FALSE	chr1:chr2:chr3:chr4:chr5:chr6:chr7:chr8:chr9:chr10:chr11:chr12:chr13:chr14:chr15:chr16:chr17:chr18:chr19:chr20:chr21:chr22:chrX	01:01:00	2	Haematological	NA
HAEM205-01_HAEM205-11	NA	0.00441576815073632	0.919285217704382	0.00441576815073632	0.919285217704382	1681	1002	C1	0.75	2	2	3	1	3	0.00220788407536816	0:0.95	0.95	0.75	FALSE	20000	FALSE	NA	NA	NA	0.00458153041627137	0.920985050471698	0.00458153041627138	0.920985050471698	1540	928	C1	0.75	3	3	4	1	3	0.00229076520813569	0:0.95	0.95	0.75	FALSE	20000	FALSE	chr1:chr2:chr3:chr4:chr5:chr6:chr7:chr8:chr9:chr10:chr11:chr12:chr13:chr14:chr15:chr16:chr17:chr18:chr19:chr20:chr21:chr22:chrX	01:01:00	2	Haematological	NA
HAEM206-01_HAEM206-11	NA	0.00288038903955859	0.71149315009391	0.00288038903955859	0.71149315009391	3383	2463	C1	0.75	1	1	2	1	3	0.00144019451977929	0:0.95	0.95	0.75	FALSE	20000	FALSE	NA	NA	NA	0.00276164283513449	0.725283129301879	0.00276164283513449	0.725283129301879	2720	2021	C1	0.75	2	2	3	1	3	0.00138082141756724	0:0.95	0.95	0.75	FALSE	20000	FALSE	chr1:chr2:chr3:chr4:chr5:chr6:chr7:chr8:chr9:chr10:chr11:chr12:chr13:chr14:chr15:chr17:chr18:chr19:chr20:chr21:chr22:chrX:chr16	01:01:00	2	Haematological	NA
HAEM207-01_HAEM207-11	NA	0.00258903400264657	0.088376059112037	0.00258903400264657	0.088376059112037	736	736	C1	0.75	1	1	2	1	1	0.00129451700132328	0:0.95	0.95	0.75	FALSE	20000	FALSE	NA	NA	NA	0.00255716353695554	0.0883760591731999	0.00255716353695555	0.0883760591731999	735	735	C1	0.75	1	1	2	2	1	0.0147318082432133:0.000448521062990197	0:0.95	0.95	0.75	FALSE	20000	FALSE	chr1:chr2:chr3:chr4:chr5:chr6:chr7:chr8:chr9:chr10:chr11:chr12:chr13:chr14:chr16:chr17:chr18:chr19:chr20:chr21:chr22:chrX:chr15	01:01:00	2	Haematological	NA
HAEM208-01_HAEM208-11	NA	0.00472427417969421	0.907698614899635	0.00472427417969421	0.907698614899635	8153	2576	C1	0.75	3	3	4	1	3	0.00236213708984711	0:0.95	0.95	0.75	FALSE	20000	FALSE	NA	NA	NA	0.00461717821153602	0.906330504221822	0.00461717821153602	0.906330504221822	7083	2395	C1	0.75	3	3	4	1	3	0.00230858910576801	0:0.95	0.95	0.75	FALSE	20000	FALSE	chr1:chr2:chr3:chr4:chr5:chr6:chr7:chr8:chr9:chr10:chr11:chr12:chr13:chr14:chr15:chr16:chr17:chr18:chr19:chr20:chr21:chr22:chrX	01:01:00	2	Haematological	NA
HAEM209-01_HAEM209-11	NA	0.00251735758658492	0.75896383395766	0.00251735758658492	0.758963833957661	1427	754	C1	0.75	1	1	2	1	2	0.00125867879329246	0:0.95	0.95	0.75	FALSE	20000	FALSE	NA	NA	NA	0.00262866914501167	0.759447407013555	0.00262866914501167	0.759447407013555	1400	745	C1	0.75	1	1	2	2	2	0.000440862126411028:0.0332898040678933	0:0.95	0.95	0.75	FALSE	20000	FALSE	chr1:chr2:chr3:chr4:chr5:chr6:chr7:chr8:chr9:chr10:chr11:chr12:chr13:chr14:chr15:chr16:chr17:chr18:chr19:chr20:chr21:chr22:chrX	01:01:00	2	Haematological	NA
HAEM210-01_HAEM210-11	NA	0.00267654531701546	0.897423111829034	0.00267654531701546	0.897423111829034	2175	1179	C1	0.75	2	2	3	1	3	0.00133827265850773	0:0.95	0.95	0.75	FALSE	20000	FALSE	NA	NA	NA	0.00266248079798593	0.897151871550687	0.00266248079798593	0.897151871550687	2121	1169	C1	0.75	2	2	3	2	3	0.0221297881723055:0.000698858572552149	0:0.95	0.95	0.75	FALSE	20000	FALSE	chr1:chr2:chr3:chr4:chr5:chr6:chr7:chr8:chr9:chr10:chr11:chr12:chr13:chr14:chr15:chr16:chr17:chr18:chr19:chr20:chr21:chr22:chrX	01:01:00	2	Haematological	NA
HAEM211-01_HAEM211-11	NA	0.00226714528622709	0.737014256617496	0.00226714528622709	0.737014256617496	1148	803	C1	0.75	1	1	2	1	3	0.00113357264311355	0:0.95	0.95	0.75	FALSE	20000	FALSE	NA	NA	NA	0.00234489496824621	0.833144356964146	0.00234489496824621	0.833144356964146	792	520	C1	0.75	1	1	2	1	3	0.00117244748412311	0:0.95	0.95	0.75	FALSE	20000	FALSE	chr1:chr2:chr3:chr4:chr5:chr6:chr7:chr8:chr9:chr10:chr11:chr12:chr13:chr14:chr15:chr16:chr17:chr18:chr19:chr20:chr21:chr22:chrX	01:01:00	2	Haematological	NA
HAEM212-01_HAEM212-11	NA	0.00291763698171793	0.918896351356321	0.00291763698171793	0.918896351356321	2875	2266	C1	0.75	1	1	2	1	3	0.00145881849085896	0:0.95	0.95	0.75	FALSE	20000	FALSE	NA	NA	NA	0.00263786992003957	0.921262733740166	0.00263786992003957	0.921262733740166	2714	2209	C1	0.75	1	1	2	1	2	0.00131893496001978	0:0.95	0.95	0.75	FALSE	20000	FALSE	chr1:chr2:chr3:chr4:chr5:chr6:chr7:chr8:chr9:chr10:chr11:chr12:chr13:chr14:chr15:chr16:chr17:chr18:chr19:chr20:chr21:chr22:chrX	01:01:00	2	Haematological	NA
HAEM213-01_HAEM213-11	NA	0.0188234716666258	0.878483598062733	0.0188234716666258	0.878483598062733	2633	2404	C1	0.75	1	1	2	1	2	0.00941173583331288	0:0.95	0.95	0.75	FALSE	20000	FALSE	NA	NA	NA	0.00958518801714957	0.784052610971833	0.0189883689477955	0.878956826889464	2327	2178	C1	0.75	2	2	3	1	2	0.00949418447389776	0:0.95	0.95	0.75	FALSE	20000	FALSE	chr1:chr2:chr3:chr4:chr5:chr6:chr7:chr8:chr9:chr10:chr11:chr12:chr13:chr14:chr15:chr16:chr17:chr18:chr19:chr20:chr21:chr22:chrX	02:02:00	4	Haematological	NA
HAEM214-01_HAEM214-11	NA	0.00166325304574864	0.545061047367477	0.00166325304574864	0.545061047367477	19341	17305	C1	0.75	1	1	2	1	3	0.000831626522874322	0:0.95	0.95	0.75	FALSE	20000	FALSE	NA	NA	NA	0.00166379480415921	0.560559063316414	0.00166379480415921	0.560559063316414	12120	10495	C1	0.75	1	1	2	1	2	0.000831897402079606	0:0.95	0.95	0.75	FALSE	20000	FALSE	chr1:chr2:chr3:chr4:chr5:chr6:chr7:chr8:chr9:chr10:chr11:chr12:chr13:chr14:chr15:chr16:chr17:chr18:chr19:chr20:chr21:chr22:chrX	01:01:00	2	Haematological	NA
HAEM215-01_HAEM215-11	NA	0.0131961626947953	0.571745489350216	0.0131961626947953	0.571745489350216	1871	1283	C1	0.75	2	2	3	1	2	0.00659808134739766	0:0.95	0.95	0.75	FALSE	20000	FALSE	NA	NA	NA	0.0131447284635677	0.571458590686267	0.0131447284635677	0.571458590686267	1781	1221	C1	0.75	2	2	3	1	2	0.00657236423178386	0:0.95	0.95	0.75	FALSE	20000	FALSE	chr1:chr2:chr3:chr4:chr5:chr6:chr7:chr8:chr9:chr10:chr11:chr12:chr13:chr14:chr15:chr16:chr17:chr18:chr19:chr20:chr21:chr22:chrX	01:01:00	2	Haematological	NA
HAEM216-01_HAEM216-11	NA	0.206794682422452	0.621895598565114	0.206794682422452	0.621895598565114	91	21	C1	0.75	1	1	2	1	3	0.103397341211226	0:0.95	0.95	0.75	FALSE	20000	FALSE	NA	NA	NA	0.202380952380952	0.618933487563231	0.202380952380952	0.618933487563231	89	21	C1	0.69	1	1	2	1	3	0.101190476190476	0:0.95	0.95	0.75	TRUE	20000	FALSE	chr1:chr2:chr3:chr4:chr5:chr6:chr7:chr8:chr9:chr10:chr11:chr12:chr13:chr14:chr15:chr16:chr17:chr18:chr19:chr20:chr21:chr22:chrX	01:01:00	2	Haematological	NA
HAEM217-01_HAEM217-11	NA	0.00333795034187072	0.833324016268857	0.00333795034187072	0.833324016268857	7736	3521	C2	0.75	3	3	4	1	4	0.00166897517093536	0:0.95	0.95	0.75	FALSE	20000	FALSE	NA	NA	NA	0.0031767137090739	0.83691687430388	0.0031767137090739	0.83691687430388	5407	4419	C1	0.75	2	2	3	2	2	0.0193632469447866:0.00111649089694253	0:0.95	0.95	0.75	FALSE	20000	FALSE	chr1:chr2:chr3:chr4:chr5:chr6:chr7:chr8:chr9:chr10:chr11:chr12:chr13:chr14:chr15:chr16:chr17:chr18:chr20:chr22:chrX:chr19:chr21	01:01:00	2	Haematological	NA
HAEM218-01_HAEM218-11	NA	0.00562336251517669	0.561223615450557	0.00562336251517669	0.561223615450557	430	316	C1	0.75	1	1	2	1	2	0.00281168125758834	0:0.95	0.95	0.75	FALSE	20000	FALSE	NA	NA	NA	0.00555485418507764	0.5583777655673	0.00555485418507764	0.5583777655673	426	320	C1	0.75	2	2	3	1	2	0.00277742709253882	0:0.95	0.95	0.75	FALSE	20000	FALSE	chr1:chr2:chr3:chr4:chr5:chr6:chr7:chr9:chr10:chr11:chr12:chr13:chr14:chr15:chr16:chr17:chr18:chr19:chr20:chr21:chr22:chrX:chr8	01:01:00	2	Haematological	NA
HAEM219-01_HAEM219-11	NA	0.00238213399503722	0.0893930600885059	0.00238213399503722	0.0893930600885059	153	153	C1	0.75	1	1	2	1	1	0.00119106699751861	0:0.95	0.95	0.75	FALSE	20000	FALSE	NA	NA	NA	0.00189853390992511	0.0884024648516707	0.00189853390992511	0.0884024648516707	144	144	C1	0.75	1	1	2	1	1	0.000949266954962557	0:0.95	0.95	0.75	FALSE	20000	FALSE	chr1:chr2:chr4:chr6:chr7:chr8:chr9:chr11:chr12:chr13:chr15:chr16:chr17:chr18:chr19:chr20:chr22:chr3:chr5:chr10:chr14:chr21:chrX	01:01:00	2	Haematological	NA
HAEM220-01_HAEM220-11	NA	0.235641614702987	0.801350841143226	0.235641614702987	0.801350841143226	175	56	C1	0.75	2	2	3	1	2	0.117820807351493	0:0.95	0.95	0.75	FALSE	20000	FALSE	NA	NA	NA	0.237361061312298	0.81619315684507	0.237361061312298	0.81619315684507	160	52	C1	0.75	2	2	3	1	2	0.118680530656149	0:0.95	0.95	0.75	FALSE	20000	FALSE	chr1:chr2:chr3:chr4:chr5:chr6:chr7:chr8:chr9:chr10:chr11:chr12:chr13:chr14:chr15:chr16:chr17:chr18:chr20:chr21:chr22:chrX:chr19	01:01:00	2	Haematological	NA
HAEM221-01_HAEM221-11	NA	0.0025992438563327	0.303697798507653	0.0025992438563327	0.303697798507653	2206	2033	C1	0.75	2	2	3	1	1	0.00129962192816635	0:0.95	0.95	0.75	FALSE	20000	FALSE	NA	NA	NA	0.0026163456192563	0.303020591291388	0.0026163456192563	0.303020591291388	2165	2005	C1	0.75	2	2	3	1	1	0.00130817280962815	0:0.95	0.95	0.75	FALSE	20000	FALSE	chr1:chr2:chr3:chr4:chr5:chr6:chr7:chr8:chr9:chr10:chr11:chr12:chr13:chr14:chr15:chr16:chr17:chr18:chr19:chr20:chr21:chr22:chrX	01:01:00	2	Haematological	NA
HAEM222-01_HAEM222-11	NA	0.00294172534280079	0.721860804549165	0.00294172534280079	0.721860804549165	13258	13258	C1	0.75	1	1	2	2	3	0.206847652503804:0.00119551233607787	0:0.95	0.95	0.75	FALSE	20000	FALSE	NA	NA	NA	0.00115699605644833	0.701271962683598	0.00231131792716973	0.824409004633694	6653	3942	C1	0.75	3	3	4	2	2	0.0011131079370483:0.00232580000752031	0:0.95	0.95	0.75	FALSE	20000	FALSE	chr1:chr2:chr3:chr4:chr5:chr6:chr7:chr8:chr9:chr10:chr11:chr12:chr13:chr14:chr15:chr16:chr17:chr18:chr19:chr20:chr21:chr22:chrX	02:02:00	4	Haematological	NA
HAEM223-01_HAEM223-11	NA	0.00770547091974287	0.55750682455836	0.00770547091974287	0.557506824558361	787	281	C1	0.75	2	2	3	2	2	0.0775122748445492:0.00158872408769383	0:0.95	0.95	0.75	FALSE	20000	FALSE	NA	NA	NA	0.00765382432142526	0.557307359296524	0.00765382432142526	0.557307359296524	774	277	C1	0.75	2	2	3	2	2	0.00123082421190339:0.0668287194806755	0:0.95	0.95	0.75	FALSE	20000	FALSE	chr1:chr2:chr3:chr4:chr5:chr6:chr7:chr8:chr9:chr10:chr11:chr12:chr13:chr14:chr15:chr16:chr17:chr18:chr19:chr20:chr21:chr22:chrX	01:01:00	2	Haematological	NA
HAEM224-01_HAEM224-11	NA	0.00334393158644885	0.759417392375635	0.00334393158644885	0.759417392375635	5047	1819	C1	0.75	2	2	3	1	3	0.00167196579322443	0:0.95	0.95	0.75	FALSE	20000	FALSE	NA	NA	NA	0.00303202040238028	0.756850188991968	0.00303202040238028	0.756850188991969	4913	1757	C1	0.75	2	2	3	1	3	0.00151601020119014	0:0.95	0.95	0.75	FALSE	20000	FALSE	chr1:chr2:chr3:chr4:chr5:chr6:chr7:chr8:chr9:chr10:chr11:chr12:chr13:chr14:chr15:chr16:chr17:chr18:chr19:chr20:chr21:chrX:chr22	01:01:00	2	Haematological	NA
HAEM225-01_HAEM225-11	NA	0.0029183787822189	0.867626531963606	0.0029183787822189	0.867626531963606	9845	4585	C1	0.75	1	1	2	1	4	0.00145918939110945	0:0.95	0.95	0.75	FALSE	20000	FALSE	NA	NA	NA	0.00296135432604511	0.885926092857658	0.00296135432604511	0.885926092857658	7370	3793	C1	0.75	3	3	4	1	2	0.00148067716302256	0:0.95	0.95	0.75	FALSE	20000	FALSE	chr1:chr2:chr3:chr4:chr5:chr6:chr7:chr8:chr9:chr10:chr11:chr12:chr13:chr14:chr15:chr16:chr17:chr18:chr19:chr20:chr21:chr22:chrX	01:01:00	2	Haematological	NA
HAEM226-01_HAEM226-11	NA	0.00529318759881763	0.932822758885481	0.00529318759881763	0.932822758885481	1501	1365	C1	0.75	1	1	2	1	3	0.00264659379940881	0:0.95	0.95	0.75	FALSE	20000	FALSE	NA	NA	NA	0.00533682052732028	0.932767592198554	0.00533682052732028	0.932767592198555	1443	1329	C1	0.75	1	1	2	1	2	0.00266841026366014	0:0.95	0.95	0.75	FALSE	20000	FALSE	chr1:chr2:chr3:chr4:chr5:chr6:chr7:chr8:chr9:chr10:chr11:chr12:chr13:chr14:chr15:chr16:chr17:chr18:chr19:chr20:chr21:chr22:chrX	01:01:00	2	Haematological	NA
HAEM227-01_HAEM227-11	NA	0.00290155468495857	0.856018717292709	0.00290155468495857	0.856018717292709	1477	1059	C1	0.75	1	1	2	2	2	0.117982010144225:0.000998189978896482	0:0.95	0.95	0.75	FALSE	20000	FALSE	NA	NA	NA	0.00293448428610289	0.854306786093642	0.00293448428610289	0.854306786093642	1445	1069	C1	0.75	2	2	3	2	2	0.118113783406786:0.00101927464673378	0:0.95	0.95	0.75	FALSE	20000	FALSE	chr1:chr2:chr3:chr4:chr5:chr6:chr7:chr8:chr9:chr10:chr11:chr12:chr14:chr15:chr16:chr17:chr19:chr20:chr21:chr22:chrX:chr13:chr18	01:01:00	2	Haematological	NA
HAEM228-01_HAEM228-11	NA	0.00192590758394894	0.180801371656535	0.00192590758394894	0.180801371656535	11637	11637	C1	0.75	1	1	2	1	1	0.000962953791974468	0:0.95	0.95	0.75	FALSE	20000	FALSE	NA	NA	NA	0.00193096401366962	0.180906027233461	0.00193096401366962	0.180906027233461	11385	11385	C1	0.75	1	1	2	1	1	0.000965482006834808	0:0.95	0.95	0.75	FALSE	20000	FALSE	chr1:chr2:chr3:chr4:chr5:chr6:chr7:chr8:chr9:chr10:chr11:chr12:chr13:chr14:chr15:chr16:chr17:chr18:chr19:chr20:chr21:chr22:chrX	01:01:00	2	Haematological	NA
HAEM229-01_HAEM229-11	NA	0.00560816779309353	0.983708286780577	0.00560816779309353	0.983708286780577	3979	2812	C1	0.75	1	1	2	1	3	0.00280408389654677	0:0.95	0.95	0.75	FALSE	20000	FALSE	NA	NA	NA	0.0027978012573648	0.969966934819471	0.0055799908094269	0.984754533363129	3483	2641	C1	0.75	2	2	3	1	3	0.00278999540471345	0:0.95	0.95	0.75	FALSE	20000	FALSE	chr1:chr2:chr3:chr4:chr5:chr6:chr7:chr8:chr9:chr10:chr11:chr12:chr13:chr14:chr15:chr16:chr17:chr18:chr19:chr20:chr21:chr22:chrX	02:02:00	4	Haematological	NA
HAEM230-01_HAEM230-11	NA	0.00182509505703422	0.0999975616237183	0.00182509505703422	0.0999975616237183	309	164	C1	0.75	1	1	2	1	1	0.00091254752851711	0:0.95	0.95	0.75	FALSE	20000	FALSE	NA	NA	NA	0.00186248641936986	0.100233596588146	0.00186248641936986	0.100233596588146	306	161	C1	0.75	1	1	2	1	1	0.000931243209684929	0:0.95	0.95	0.75	FALSE	20000	FALSE	chr1:chr2:chr3:chr4:chr5:chr6:chr7:chr8:chr9:chr10:chr11:chr12:chr13:chr14:chr15:chr16:chr17:chr18:chr19:chr20:chr21:chr22:chrX	01:01:00	2	Haematological	NA
HAEM231-01_HAEM231-11	NA	0.00991407799074686	0.135890165783852	0.00991407799074686	0.135890165783852	73	73	C1	0.75	1	1	2	1	1	0.00495703899537343	0:0.95	0.95	0.75	FALSE	20000	FALSE	NA	NA	NA	0.0102040816326531	0.155234955475158	0.0102040816326531	0.155234955475158	71	22	C1	0.66	1	1	2	1	1	0.00510204081632653	0:0.95	0.95	0.75	TRUE	20000	FALSE	chr1:chr2:chr3:chr4:chr5:chr6:chr7:chr8:chr9:chr10:chr11:chr12:chr13:chr14:chr15:chr16:chr17:chr18:chr19:chr20:chr21:chr22:chrX	01:01:00	2	Haematological	NA
HAEM232-01_HAEM232-11	NA	0.00244629070718135	0.435281126839102	0.00244629070718135	0.435281126839102	20225	17333	C2	0.75	2	2	3	2	3	0.00109065809590359:0.00809413405257249	0:0.95	0.95	0.75	FALSE	20000	FALSE	NA	NA	NA	0.00248750593609371	0.436317340058295	0.00248750593609371	0.436317340058295	18141	16300	C1	0.75	2	2	3	1	2	0.00124375296804686	0:0.95	0.95	0.75	FALSE	20000	FALSE	chr1:chr2:chr3:chr4:chr5:chr6:chr7:chr8:chr9:chr10:chr11:chr12:chr13:chr14:chr15:chr16:chr17:chr18:chr19:chr20:chr21:chr22:chrX	01:01:00	2	Haematological	NA
HAEM233-01_HAEM233-11	NA	0.00439834329069384	0.415583587694587	0.00439834329069384	0.415583587694587	1066	771	C1	0.75	1	1	2	1	2	0.00219917164534692	0:0.95	0.95	0.75	FALSE	20000	FALSE	NA	NA	NA	0.00449198675244585	0.414773793755257	0.00449198675244585	0.414773793755257	1021	741	C1	0.75	1	1	2	1	2	0.00224599337622292	0:0.95	0.95	0.75	FALSE	20000	FALSE	chr1:chr2:chr3:chr4:chr5:chr6:chr7:chr8:chr9:chr10:chr11:chr12:chr13:chr14:chr15:chr16:chr17:chr18:chr19:chr20:chr21:chr22:chrX	01:01:00	2	Haematological	NA
HAEM234-01_HAEM234-11	NA	0.00264480805209337	0.139080397132017	0.00264480805209337	0.139080397132017	53459	20000	C1	0.75	1	1	2	1	1	0.00132240402604669	0:0.95	0.95	0.75	FALSE	20000	FALSE	NA	NA	NA	0.00107285745151653	0.0793215595505018	0.00214341532393108	0.146984110247064	3843	3843	C1	0.75	1	1	2	1	1	0.00107170766196554	0:0.95	0.95	0.75	FALSE	20000	FALSE	chr1:chr2:chr3:chr4:chr5:chr6:chr7:chr8:chr9:chr10:chr11:chr12:chr13:chr14:chr15:chr16:chr17:chr18:chr19:chr20:chr21:chr22:chrX	02:02:00	6	Haematological	NA
HAEM235-01_HAEM235-11	NA	0.107188586061825	0.49865798086471	0.107188586061825	0.49865798086471	330	163	C1	0.75	2	2	3	1	2	0.0535942930309127	0:0.95	0.95	0.75	FALSE	20000	FALSE	NA	NA	NA	0.106627175120326	0.497989576334176	0.106627175120326	0.497989576334176	319	161	C1	0.75	2	2	3	1	2	0.0533135875601629	0:0.95	0.95	0.75	FALSE	20000	FALSE	chr1:chr2:chr3:chr4:chr5:chr6:chr7:chr8:chr9:chr10:chr11:chr12:chr13:chr14:chr15:chr16:chr17:chr18:chr19:chr20:chr21:chr22:chrX	01:01:00	2	Haematological	NA
HAEM236-01_HAEM236-11	NA	0.0033364326693119	0.308736444922987	0.0033364326693119	0.308736444922987	18471	17189	C1	0.75	1	1	2	1	1	0.00166821633465595	0:0.95	0.95	0.75	FALSE	20000	FALSE	NA	NA	NA	0.0033117324105588	0.308432710518261	0.0033117324105588	0.308432710518261	16788	15662	C1	0.75	1	1	2	2	1	0.000628643464372831:0.0228271324304627	0:0.95	0.95	0.75	FALSE	20000	FALSE	chr1:chr2:chr3:chr4:chr5:chr6:chr7:chr8:chr9:chr10:chr11:chr12:chr13:chr14:chr15:chr16:chr17:chr18:chr19:chr20:chr21:chr22:chrX	01:01:00	2	Haematological	NA
HAEM237-01_HAEM237-11	NA	0.0127635960044395	0.142279111995181	0.0127635960044395	0.142279111995181	435	224	C1	0.75	1	1	2	1	2	0.00638179800221976	0:0.95	0.95	0.75	FALSE	20000	FALSE	NA	NA	NA	0.00816901408450704	0.1309895944051	0.00816901408450704	0.1309895944051	433	433	C1	0.75	1	1	2	1	2	0.00408450704225352	0:0.95	0.95	0.75	FALSE	20000	FALSE	chr1:chr2:chr3:chr4:chr5:chr6:chr7:chr8:chr9:chr10:chr11:chr12:chr13:chr14:chr15:chr16:chr17:chr19:chr20:chr21:chr22:chrX:chr18	01:01:00	2	Haematological	NA
HAEM238-01_HAEM238-11	NA	0.00719395779125332	0.57615356700709	0.00719395779125332	0.57615356700709	484	424	C1	0.75	1	1	2	2	2	0.0188771538429013:0.00277525907139187	0:0.95	0.95	0.75	FALSE	20000	FALSE	NA	NA	NA	0.00720980533525595	0.575971188391806	0.00720980533525595	0.575971188391806	419	369	C1	0.75	1	1	2	1	2	0.00360490266762797	0:0.95	0.95	0.75	FALSE	20000	FALSE	chr1:chr2:chr3:chr4:chr5:chr6:chr7:chr8:chr9:chr10:chr11:chr12:chr13:chr14:chr15:chr16:chr17:chr18:chr19:chr20:chr22:chrX:chr21	01:01:00	2	Haematological	NA
HAEM239-01_HAEM239-11	NA	0.00282862569200307	0.83010422916823	0.00282862569200307	0.83010422916823	2621	1377	C1	0.75	2	2	3	1	3	0.00141431284600154	0:0.95	0.95	0.75	FALSE	20000	FALSE	NA	NA	NA	0.00283114256825076	0.829712774566805	0.00283114256825076	0.829712774566805	2608	1376	C1	0.75	2	2	3	1	3	0.00141557128412538	0:0.95	0.95	0.75	FALSE	20000	FALSE	chr1:chr2:chr3:chr4:chr5:chr6:chr7:chr8:chr9:chr10:chr11:chr12:chr13:chr14:chr15:chr16:chr17:chr18:chr19:chr20:chr21:chr22:chrX	01:01:00	2	Haematological	NA
HAEM240-01_HAEM240-11	NA	0.00441718546792154	0.888541982434618	0.00441718546792154	0.888541982434618	3106	2120	C1	0.75	3	3	4	1	3	0.00220859273396077	0:0.95	0.95	0.75	FALSE	20000	FALSE	NA	NA	NA	0.00441286519931184	0.888672722181901	0.00441286519931184	0.888672722181901	3062	2114	C1	0.75	3	3	4	1	3	0.00220643259965592	0:0.95	0.95	0.75	FALSE	20000	FALSE	chr1:chr2:chr3:chr4:chr5:chr6:chr7:chr9:chr10:chr11:chr12:chr13:chr14:chr15:chr16:chr17:chr18:chr19:chr20:chr21:chr22:chrX:chr8	01:01:00	2	Haematological	NA
HAEM241-01_HAEM241-11	NA	0.0161455663762173	0.894234932269747	0.0161455663762173	0.894234932269747	445	145	C1	0.75	1	1	2	1	3	0.00807278318810866	0:0.95	0.95	0.75	FALSE	20000	FALSE	NA	NA	NA	0.0162183035139658	0.893855203844257	0.0162183035139658	0.893855203844258	441	144	C1	0.75	1	1	2	1	3	0.00810915175698288	0:0.95	0.95	0.75	FALSE	20000	FALSE	chr1:chr2:chr3:chr4:chr5:chr6:chr7:chr8:chr9:chr10:chr11:chr12:chr13:chr14:chr15:chr16:chr17:chr18:chr19:chr20:chr21:chr22:chrX	01:01:00	2	Haematological	NA
HAEM242-01_HAEM242-11	NA	0.0029124512889094	0.862152310734066	0.0029124512889094	0.862152310734066	795	562	C1	0.75	1	1	2	2	2	0.00245671357141714:0.00138280546423475	0:0.95	0.95	0.75	FALSE	20000	FALSE	NA	NA	NA	0.00309982007338949	0.865725292630179	0.00309982007338949	0.865725292630179	756	549	C1	0.75	2	2	3	2	2	0.0191475542613709:0.000950328245637338	0:0.95	0.95	0.75	FALSE	20000	FALSE	chr1:chr2:chr3:chr4:chr5:chr6:chr7:chr8:chr9:chr10:chr11:chr12:chr13:chr14:chr15:chr16:chr19:chr20:chr21:chr22:chrX:chr17:chr18	01:01:00	2	Haematological	NA
HAEM243-01_HAEM243-11	NA	0.000928701783823112	0.108580335170574	0.000928701783823112	0.108580335170574	32500	20000	C1	0.75	1	1	2	2	2	0.00789742204336399:0.000432272189245469	0:0.95	0.95	0.75	FALSE	20000	FALSE	NA	NA	NA	NA	NA	NA	NA	NA	NA	NA	NA	NA	NA	NA	NA	NA	NA	NA	NA	NA	NA	NA	NA	NA	NA	NA	Haematological	NA
HAEM244-01_HAEM244-11	NA	0.164341085271318	0.864111779070946	0.164341085271318	0.864111779070946	304	21	C1	0.75	2	2	3	1	3	0.0821705426356589	0:0.95	0.95	0.75	FALSE	20000	FALSE	NA	NA	NA	0.17298937784522	0.865763941333079	0.17298937784522	0.865763941333079	282	21	C1	0.75	2	2	3	1	3	0.08649468892261	0:0.95	0.95	0.75	FALSE	20000	FALSE	chr1:chr2:chr3:chr4:chr5:chr6:chr7:chr8:chr9:chr10:chr11:chr12:chr13:chr14:chr15:chr16:chr17:chr18:chr19:chr20:chr21:chr22:chrX	01:01:00	2	Haematological	NA
HAEM245-01_HAEM245-11	NA	0.00370987280436099	0.823497890067798	0.00370987280436099	0.823497890067798	921	633	C1	0.75	3	3	4	1	3	0.0018549364021805	0:0.95	0.95	0.75	FALSE	20000	FALSE	NA	NA	NA	0.00376874952890631	0.821455272702732	0.00376874952890631	0.821455272702732	898	635	C1	0.75	3	3	4	1	3	0.00188437476445315	0:0.95	0.95	0.75	FALSE	20000	FALSE	chr1:chr2:chr3:chr4:chr5:chr6:chr7:chr8:chr9:chr10:chr11:chr12:chr13:chr14:chr15:chr16:chr17:chr18:chr19:chr20:chr21:chr22:chrX	01:01:00	2	Haematological	NA
HAEM246-01_HAEM246-11	NA	0.00265508085928071	0.859467623400027	0.00265508085928071	0.859467623400027	986	933	C1	0.75	1	1	2	1	2	0.00132754042964036	0:0.95	0.95	0.75	FALSE	20000	FALSE	NA	NA	NA	0.00266247125741256	0.859891738917287	0.00266247125741256	0.859891738917287	978	930	C1	0.75	1	1	2	1	2	0.00133123562870628	0:0.95	0.95	0.75	FALSE	20000	FALSE	chr1:chr2:chr3:chr4:chr5:chr6:chr7:chr8:chr9:chr10:chr11:chr12:chr13:chr14:chr15:chr16:chr17:chr18:chr19:chr20:chr21:chr22:chrX	01:01:00	2	Haematological	NA
HAEM247-01_HAEM247-11	NA	0.00358393174795344	0.760825914861073	0.00358393174795344	0.760825914861073	6465	5469	C1	0.75	1	1	2	1	3	0.00179196587397672	0:0.95	0.95	0.75	FALSE	20000	FALSE	NA	NA	NA	0.00152613506295307	0.828839798922337	0.00228745711017918	0.878989116921455	3313	567	C1	0.75	2	2	3	1	3	0.00152497140678612	0:0.95	0.95	0.75	FALSE	20000	FALSE	chr1:chr2:chr3:chr4:chr5:chr6:chr7:chr8:chr9:chr10:chr11:chr12:chr13:chr14:chr16:chr17:chr18:chr19:chr20:chr21:chrX:chr15:chr22	02:01:00	3	Haematological	NA
HAEM248-01_HAEM248-11	NA	0.0146492296374358	0.184330039154561	0.0146492296374358	0.184330039154561	49	49	C1	0.75	1	1	2	2	3	0.0048581011623276:0.121064780105161	0:0.95	0.95	0.75	FALSE	20000	FALSE	NA	NA	NA	NA	NA	NA	NA	NA	NA	NA	NA	NA	NA	NA	NA	NA	NA	NA	NA	NA	NA	NA	NA	NA	NA	NA	Haematological	NA
HAEM249-01_HAEM249-11	NA	0.0017483575525684	0.748495560474434	0.0017483575525684	0.748495560474434	6988	2352	C1	0.75	2	2	3	1	2	0.000874178776284202	0:0.95	0.95	0.75	FALSE	20000	FALSE	NA	NA	NA	0.00177177343447207	0.746671778219085	0.00177177343447207	0.746671778219085	6778	2288	C1	0.75	2	2	3	1	2	0.000885886717236033	0:0.95	0.95	0.75	FALSE	20000	FALSE	chr1:chr2:chr3:chr4:chr5:chr6:chr7:chr8:chr9:chr10:chr11:chr12:chr13:chr14:chr15:chr16:chr17:chr18:chr19:chr20:chr21:chr22:chrX	01:01:00	2	Haematological	NA
HAEM250-01_HAEM250-11	NA	0.0404803458617553	0.899045584690882	0.0404803458617553	0.899045584690882	1201	1109	C1	0.75	1	1	2	2	2	0.00637298972228772:0.0744307573909631	0:0.95	0.95	0.75	FALSE	20000	FALSE	NA	NA	NA	0.0405941789240124	0.89917377800753	0.0405941789240124	0.89917377800753	1190	1107	C1	0.75	1	1	2	2	2	0.0681418079682352:0.00468531237280803	0:0.95	0.95	0.75	FALSE	20000	FALSE	chr1:chr2:chr3:chr4:chr5:chr6:chr7:chr8:chr9:chr10:chr11:chr12:chr13:chr14:chr15:chr16:chr17:chr18:chr19:chr20:chr22:chrX:chr21	01:01:00	2	Haematological	NA
HAEM251-01_HAEM251-11	NA	0.0110436223081171	0.179780479660157	0.0110436223081171	0.179780479660157	280	220	C1	0.75	1	1	2	1	2	0.00552181115405853	0:0.95	0.95	0.75	FALSE	20000	FALSE	NA	NA	NA	0.0111172873818788	0.178904651415807	0.0111172873818788	0.178904651415807	276	219	C1	0.75	1	1	2	1	1	0.00555864369093941	0:0.95	0.95	0.75	FALSE	20000	FALSE	chr1:chr2:chr3:chr4:chr5:chr6:chr7:chr8:chr9:chr10:chr11:chr12:chr13:chr14:chr15:chr16:chr17:chr18:chr19:chr20:chr21:chr22:chrX	01:01:00	2	Haematological	NA
HAEM252-01_HAEM252-11	NA	0.00371259111694662	0.927595504807697	0.00371259111694662	0.927595504807697	1017	620	C1	0.75	3	3	4	1	3	0.00185629555847331	0:0.95	0.95	0.75	FALSE	20000	FALSE	NA	NA	NA	0.00373389189927599	0.927964256244217	0.00373389189927599	0.927964256244217	1007	616	C1	0.75	3	3	4	1	3	0.00186694594963799	0:0.95	0.95	0.75	FALSE	20000	FALSE	chr1:chr2:chr3:chr4:chr5:chr6:chr7:chr8:chr9:chr10:chr11:chr12:chr13:chr14:chr15:chr16:chr17:chr18:chr19:chr20:chrX:chr21:chr22	01:01:00	2	Haematological	NA
HAEM253-01_HAEM253-11	NA	0.0241635687732342	0.375737780537657	0.0241635687732342	0.375737780537657	55	24	C1	0.75	1	1	2	1	2	0.0120817843866171	0:0.95	0.95	0.75	FALSE	20000	FALSE	NA	NA	NA	NA	NA	NA	NA	NA	NA	NA	NA	NA	NA	NA	NA	NA	NA	NA	NA	NA	NA	NA	NA	NA	NA	NA	Haematological	NA
HAEM254-01_HAEM254-11	NA	0.00459364209112192	0.874365933271181	0.00459364209112192	0.874365933271181	4764	3567	C1	0.75	1	1	2	2	5	0.00126736137926605:0.0531309009331373	0:0.95	0.95	0.75	FALSE	20000	FALSE	NA	NA	NA	0.00387912209531249	0.90620264981118	0.00387912209531249	0.90620264981118	2552	2054	C1	0.75	2	2	3	2	2	0.0933304274937668:0.00155251591852955	0:0.95	0.95	0.75	FALSE	20000	FALSE	chr1:chr2:chr3:chr4:chr5:chr6:chr7:chr10:chr11:chr12:chr13:chr14:chr15:chr16:chr17:chr18:chr19:chr20:chr22:chr8:chr9:chr21:chrX	01:01:00	2	Haematological	NA
HAEM255-01_HAEM255-11	NA	0.00319302379353248	0.575648667782828	0.00319302379353248	0.575648667782828	1744	1417	C1	0.75	1	1	2	1	2	0.00159651189676624	0:0.95	0.95	0.75	FALSE	20000	FALSE	NA	NA	NA	0.00315086477538672	0.576357234038916	0.00315086477538672	0.576357234038916	1662	1367	C1	0.75	2	2	3	1	2	0.00157543238769336	0:0.95	0.95	0.75	FALSE	20000	FALSE	chr1:chr2:chr3:chr5:chr6:chr7:chr8:chr9:chr10:chr11:chr12:chr13:chr14:chr15:chr16:chr18:chr22:chrX:chr4:chr17:chr19:chr20:chr21	01:01:00	2	Haematological	NA
HAEM256-01_HAEM256-11	NA	0.00204808412429119	0.32260308552363	0.0020480841242912	0.32260308552363	1368	1065	C1	0.75	1	1	2	1	2	0.0010240420621456	0:0.95	0.95	0.75	FALSE	20000	FALSE	NA	NA	NA	0.00207739884484034	0.320537092610728	0.00207739884484034	0.320537092610728	1314	1033	C1	0.75	1	1	2	1	2	0.00103869942242017	0:0.95	0.95	0.75	FALSE	20000	FALSE	chr1:chr2:chr3:chr4:chr5:chr6:chr7:chr9:chr10:chr11:chr12:chr13:chr14:chr15:chr17:chr18:chr19:chr20:chr21:chr22:chrX:chr8:chr16	01:01:00	2	Haematological	NA
HAEM257-01_HAEM257-11	NA	0.00810185185185185	0.18042453951008	0.00810185185185185	0.18042453951008	81	33	C1	0.75	1	1	2	1	2	0.00405092592592593	0:0.95	0.95	0.75	FALSE	20000	FALSE	NA	NA	NA	0.00810185185185185	0.18042453951008	0.00810185185185185	0.18042453951008	81	33	C1	0.75	1	1	2	1	2	0.00405092592592593	0:0.95	0.95	0.75	FALSE	20000	FALSE	chr1:chr2:chr3:chr4:chr5:chr6:chr7:chr9:chr10:chr11:chr12:chr13:chr14:chr15:chr16:chr17:chr18:chr19:chr20:chr21:chr22:chrX:chr8	01:01:00	2	Haematological	NA
HAEM258-01_HAEM258-11	NA	0.00328280390074346	0.939926213244906	0.00328280390074346	0.939926213244906	2089	1793	C1	0.75	1	1	2	1	3	0.00164140195037173	0:0.95	0.95	0.75	FALSE	20000	FALSE	NA	NA	NA	0.00329053487321763	0.940441983577809	0.00329053487321763	0.940441983577809	2076	1789	C1	0.75	1	1	2	1	2	0.00164526743660881	0:0.95	0.95	0.75	FALSE	20000	FALSE	chr1:chr2:chr3:chr4:chr5:chr6:chr7:chr8:chr9:chr10:chr11:chr12:chr13:chr14:chr15:chr16:chr17:chr18:chr19:chr20:chr22:chrX:chr21	01:01:00	2	Haematological	NA
HAEM259-01_HAEM259-11	NA	0.00360044531823673	0.924926840167964	0.00360044531823673	0.924926840167964	1586	996	C1	0.75	2	2	3	1	2	0.00180022265911836	0:0.95	0.95	0.75	FALSE	20000	FALSE	NA	NA	NA	0.00369602469564621	0.924766532231193	0.00369602469564621	0.924766532231193	1568	995	C1	0.75	2	2	3	2	2	0.000989983214266284:0.0289721002719768	0:0.95	0.95	0.75	FALSE	20000	FALSE	chr1:chr2:chr3:chr4:chr5:chr6:chr7:chr8:chr9:chr10:chr11:chr12:chr13:chr14:chr15:chr16:chr17:chr18:chr19:chr20:chr21:chr22:chrX	01:01:00	2	Haematological	NA
HAEM260-01_HAEM260-11	NA	0.00309691064279779	0.973983012792912	0.00309691064279779	0.973983012792912	899	775	C1	0.75	2	2	3	1	2	0.0015484553213989	0:0.95	0.95	0.75	FALSE	20000	FALSE	NA	NA	NA	0.00311030192686997	0.974248355760067	0.00311030192686997	0.974248355760067	877	771	C1	0.75	2	2	3	1	2	0.00155515096343499	0:0.95	0.95	0.75	FALSE	20000	FALSE	chr1:chr2:chr3:chr4:chr5:chr6:chr7:chr8:chr9:chr10:chr11:chr12:chr13:chr14:chr15:chr16:chr17:chr18:chr19:chr20:chr21:chr22:chrX	01:01:00	2	Haematological	NA
HAEM261-01_HAEM261-11	NA	0.0237442922374429	0.209436000931112	0.0237442922374429	0.209436000931112	41	21	C1	0.69	1	1	2	1	1	0.0118721461187215	0:0.95	0.95	0.75	TRUE	20000	FALSE	NA	NA	NA	NA	NA	NA	NA	NA	NA	NA	NA	NA	NA	NA	NA	NA	NA	NA	NA	NA	NA	NA	NA	NA	NA	NA	Haematological	NA
HAEM262-01_HAEM262-11	NA	0.00324630153503687	0.754875252285359	0.00324630153503687	0.754875252285359	833	787	C1	0.75	1	1	2	1	2	0.00162315076751843	0:0.95	0.95	0.75	FALSE	20000	FALSE	NA	NA	NA	0.00324759372131881	0.755859466886134	0.00324759372131881	0.755859466886134	815	776	C1	0.75	1	1	2	1	2	0.0016237968606594	0:0.95	0.95	0.75	FALSE	20000	FALSE	chr1:chr2:chr3:chr4:chr5:chr6:chr7:chr8:chr9:chr10:chr11:chr12:chr13:chr14:chr15:chr16:chr17:chr18:chr19:chr20:chr21:chr22:chrX	01:01:00	2	Haematological	NA
HAEM263-01_HAEM263-11	NA	0.0651682849621116	0.880971175967514	0.0651682849621116	0.880971175967514	1260	1176	C1	0.75	1	1	2	2	3	0.0758214593270091:0.00464475113164007	0:0.95	0.95	0.75	FALSE	20000	FALSE	NA	NA	NA	0.0654076328761012	0.881322225704508	0.0654076328761012	0.881322225704508	1251	1173	C1	0.75	1	1	2	2	3	0.0668861638746458:0.00160695685709832	0:0.95	0.95	0.75	FALSE	20000	FALSE	chr1:chr2:chr3:chr4:chr5:chr6:chr7:chr8:chr9:chr10:chr11:chr12:chr13:chr14:chr15:chr16:chr17:chr18:chr19:chr20:chr21:chr22:chrX	01:01:00	2	Haematological	NA
HAEM264-01_HAEM264-11	NA	0.0372514173753675	0.706064426368123	0.0372514173753675	0.706064426368123	1596	1508	C1	0.75	1	1	2	2	3	0.00830118256267251:0.0695912116774151	0:0.95	0.95	0.75	FALSE	20000	FALSE	NA	NA	NA	0.0372967207411502	0.706369804525547	0.0372967207411502	0.706369804525547	1584	1505	C1	0.75	1	1	2	2	3	0.00830158770989503:0.0695860874893625	0:0.95	0.95	0.75	FALSE	20000	FALSE	chr1:chr2:chr3:chr4:chr5:chr6:chr7:chr8:chr9:chr10:chr11:chr12:chr13:chr14:chr15:chr16:chr17:chr18:chr19:chr20:chr22:chrX:chr21	01:01:00	2	Haematological	NA
HAEM265-01_HAEM265-11	NA	0.00151045587004697	0.0934639111208057	0.00151045587004697	0.0934639111208057	249632	20000	C1	0.75	1	1	2	1	1	0.000755227935023485	0:0.95	0.95	0.75	FALSE	20000	FALSE	NA	NA	NA	NA	NA	NA	NA	NA	NA	NA	NA	NA	NA	NA	NA	NA	NA	NA	NA	NA	NA	NA	NA	NA	NA	NA	Haematological	NA
HAEM266-01_HAEM266-11	NA	0.00259889907695463	0.717350489847335	0.00259889907695463	0.717350489847335	1875	1310	C1	0.75	2	2	3	2	2	0.00094974234274169:0.018382293599065	0:0.95	0.95	0.75	FALSE	20000	FALSE	NA	NA	NA	0.00257783369903792	0.717746770936818	0.00257783369903792	0.717746770936818	1869	1306	C1	0.75	2	2	3	1	2	0.00128891684951896	0:0.95	0.95	0.75	FALSE	20000	FALSE	chr1:chr3:chr4:chr5:chr6:chr7:chr9:chr10:chr11:chr12:chr13:chr14:chr16:chr17:chr18:chr19:chr20:chr22:chrX:chr2:chr8:chr15:chr21	01:01:00	2	Haematological	NA
HAEM267-01_HAEM267-11	NA	0.00485559658085074	0.840978342654007	0.00485559658085074	0.840978342654007	495	336	C1	0.75	2	2	3	1	3	0.00242779829042537	0:0.95	0.95	0.75	FALSE	20000	FALSE	NA	NA	NA	0.00494649707248132	0.840544443841102	0.00494649707248132	0.840544443841102	490	337	C1	0.75	2	2	3	1	3	0.00247324853624066	0:0.95	0.95	0.75	FALSE	20000	FALSE	chr1:chr2:chr3:chr4:chr5:chr6:chr7:chr8:chr9:chr11:chr12:chr13:chr14:chr15:chr17:chr18:chr19:chr21:chr22:chrX:chr10:chr16:chr20	01:01:00	2	Haematological	NA
HAEM268-01_HAEM268-11	NA	0.00423884477350439	0.771509080395613	0.00423884477350439	0.771509080395613	3879	588	C1	0.75	2	2	3	1	3	0.0021194223867522	0:0.95	0.95	0.75	FALSE	20000	FALSE	NA	NA	NA	0.00426549845807995	0.77167576897514	0.00426549845807995	0.77167576897514	3759	577	C1	0.75	2	2	3	1	3	0.00213274922903997	0:0.95	0.95	0.75	FALSE	20000	FALSE	chr1:chr2:chr3:chr4:chr5:chr6:chr7:chr8:chr9:chr10:chr11:chr12:chr13:chr16:chr17:chr19:chr20:chr21:chr22:chrX:chr14:chr15:chr18	01:01:00	2	Haematological	NA
HAEM269-01_HAEM269-11	NA	0.00155377283296774	0.0825553917856699	0.00155377283296774	0.0825553917856699	300302	20000	C1	0.75	1	1	2	2	1	0.00378182121585724:0.00071081871855027	0:0.95	0.95	0.75	FALSE	20000	FALSE	NA	NA	NA	NA	NA	NA	NA	NA	NA	NA	NA	NA	NA	NA	NA	NA	NA	NA	NA	NA	NA	NA	NA	NA	NA	NA	Haematological	NA
HAEM270-01_HAEM270-11	NA	0.00327195740039777	0.936043603243504	0.00327195740039777	0.936043603243504	697	531	C1	0.75	2	2	3	1	2	0.00163597870019888	0:0.95	0.95	0.75	FALSE	20000	FALSE	NA	NA	NA	0.003215123943028	0.935520585235213	0.003215123943028	0.935520585235213	692	530	C1	0.75	2	2	3	1	2	0.001607561971514	0:0.95	0.95	0.75	FALSE	20000	FALSE	chr1:chr2:chr3:chr4:chr5:chr6:chr7:chr8:chr9:chr10:chr11:chr12:chr13:chr14:chr15:chr16:chr17:chr18:chr19:chr22:chrX:chr20:chr21	01:01:00	2	Haematological	NA
HAEM271-01_HAEM271-11	NA	0.00245584207046378	0.933815582599787	0.00245584207046378	0.933815582599787	1556	1423	C1	0.75	2	2	3	1	2	0.00122792103523189	0:0.95	0.95	0.75	FALSE	20000	FALSE	NA	NA	NA	0.00246068425950755	0.933847453614968	0.00246068425950755	0.933847453614968	1545	1420	C1	0.75	2	2	3	1	2	0.00123034212975377	0:0.95	0.95	0.75	FALSE	20000	FALSE	chr1:chr2:chr3:chr4:chr5:chr6:chr7:chr8:chr9:chr10:chr11:chr12:chr13:chr15:chr16:chr17:chr19:chr22:chrX:chr14:chr18:chr20:chr21	01:01:00	2	Haematological	NA
HAEM272-01_HAEM272-11	NA	0.00405941507519144	0.927944295293337	0.00405941507519144	0.927944295293337	1073	356	C1	0.75	3	3	4	1	3	0.00202970753759572	0:0.95	0.95	0.75	FALSE	20000	FALSE	NA	NA	NA	0.00404858299595142	0.927567680287309	0.00404858299595142	0.927567680287309	1071	357	C1	0.75	3	3	4	1	3	0.00202429149797571	0:0.95	0.95	0.75	FALSE	20000	FALSE	chr1:chr2:chr3:chr4:chr5:chr6:chr7:chr8:chr10:chr11:chr12:chr13:chr14:chr15:chr16:chr17:chr18:chr19:chr20:chr21:chr22:chrX:chr9	01:01:00	2	Haematological	NA
HAEM273-01_HAEM273-11	NA	0.0221535153409135	0.748328017792807	0.0221535153409135	0.748328017792807	1622	1403	C1	0.75	1	1	2	2	2	0.0050443760582772:0.0225086528480326	0:0.95	0.95	0.75	FALSE	20000	FALSE	NA	NA	NA	0.0221298352528017	0.748461865370318	0.0221298352528017	0.748461865370319	1609	1400	C1	0.75	1	1	2	1	2	0.0110649176264009	0:0.95	0.95	0.75	FALSE	20000	FALSE	chr1:chr2:chr3:chr4:chr5:chr6:chr7:chr8:chr9:chr10:chr11:chr12:chr13:chr14:chr15:chr16:chr17:chr18:chr19:chr20:chr21:chrX:chr22	01:01:00	2	Haematological	NA
HAEM274-01_HAEM274-11	NA	0.00399698005951059	0.146994294960184	0.00399698005951059	0.146994294960184	441	420	C2	0.75	2	2	3	1	1	0.0019984900297553	0:0.95	0.95	0.75	FALSE	20000	FALSE	NA	NA	NA	0.00466639745142908	0.151025977779021	0.00466639745142908	0.151025977779021	419	419	C1	0.75	1	1	2	1	1	0.00233319872571454	0:0.95	0.95	0.75	FALSE	20000	FALSE	chr1:chr2:chr3:chr4:chr5:chr6:chr7:chr8:chr9:chr10:chr11:chr12:chr13:chr14:chr15:chr16:chr17:chr18:chr19:chr20:chr21:chr22:chrX	01:01:00	2	Haematological	NA
HAEM275-01_HAEM275-11	NA	0.00415340813934014	0.59801017189114	0.00415340813934014	0.59801017189114	1270	1094	C1	0.75	2	2	3	1	2	0.00207670406967007	0:0.95	0.95	0.75	FALSE	20000	FALSE	NA	NA	NA	0.00412537103184585	0.597980751571585	0.00412537103184585	0.597980751571585	1262	1094	C1	0.75	2	2	3	1	2	0.00206268551592293	0:0.95	0.95	0.75	FALSE	20000	FALSE	chr1:chr2:chr3:chr4:chr5:chr6:chr7:chr9:chr10:chr11:chr12:chr13:chr15:chr17:chr18:chr19:chr20:chr21:chr22:chrX:chr8:chr14:chr16	01:01:00	2	Haematological	NA
HAEM276-01_HAEM276-11	NA	0.00195810930101918	0.886760757036978	0.00195810930101918	0.886760757036978	1592	1203	C1	0.75	1	1	2	1	2	0.00097905465050959	0:0.95	0.95	0.75	FALSE	20000	FALSE	NA	NA	NA	0.0019653328178362	0.886841811462732	0.0019653328178362	0.886841811462732	1584	1199	C1	0.75	1	1	2	1	2	0.0009826664089181	0:0.95	0.95	0.75	FALSE	20000	FALSE	chr1:chr2:chr3:chr4:chr5:chr6:chr7:chr9:chr10:chr11:chr12:chr13:chr14:chr15:chr19:chr20:chr21:chr22:chrX:chr8:chr16:chr17:chr18	01:01:00	2	Haematological	NA
HAEM277-01_HAEM277-11	NA	0.00149811110348407	0.0913177153299229	0.00149811110348407	0.0913177153299229	31066	20000	C1	0.75	1	1	2	1	1	0.000749055551742036	0:0.95	0.95	0.75	FALSE	20000	FALSE	NA	NA	NA	0.00150006752715556	0.0914943347643646	0.00150006752715556	0.0914943347643646	28846	20000	C1	0.75	1	1	2	1	1	0.000750033763577782	0:0.95	0.95	0.75	FALSE	20000	FALSE	chr1:chr2:chr3:chr4:chr5:chr6:chr7:chr8:chr9:chr10:chr11:chr12:chr13:chr14:chr15:chr16:chr17:chr18:chr19:chr20:chr21:chr22:chrX	01:01:00	2	Haematological	NA
HAEM278-01_HAEM278-11	NA	0.00294796707668628	0.865672573353045	0.00294796707668628	0.865672573353045	2198	1987	C1	0.75	1	1	2	1	2	0.00147398353834314	0:0.95	0.95	0.75	FALSE	20000	FALSE	NA	NA	NA	0.0028196960994204	0.865868522324412	0.0028196960994204	0.865868522324412	2178	1986	C1	0.75	1	1	2	1	2	0.0014098480497102	0:0.95	0.95	0.75	FALSE	20000	FALSE	chr1:chr2:chr3:chr4:chr5:chr6:chr7:chr8:chr9:chr10:chr11:chr12:chr13:chr14:chr15:chr16:chr17:chr18:chr19:chr20:chr21:chr22:chrX	01:01:00	2	Haematological	NA
HAEM279-01_HAEM279-11	NA	0.0091794609561107	0.786524266613539	0.0091794609561107	0.786524266613539	1792	1451	C1	0.75	1	1	2	1	3	0.00458973047805535	0:0.95	0.95	0.75	FALSE	20000	FALSE	NA	NA	NA	0.00902963245580567	0.786622692203631	0.00902963245580567	0.786622692203631	1753	1423	C1	0.75	1	1	2	1	2	0.00451481622790284	0:0.95	0.95	0.75	FALSE	20000	FALSE	chr1:chr2:chr3:chr4:chr5:chr6:chr7:chr8:chr9:chr10:chr11:chr12:chr13:chr15:chr17:chr19:chr22:chrX:chr14:chr16:chr18:chr20:chr21	01:01:00	2	Haematological	NA
HAEM280-01_HAEM280-11	NA	0.00398796613726999	0.900542379512737	0.00398796613726999	0.900542379512737	1798	1230	C1	0.75	2	2	3	1	3	0.001993983068635	0:0.95	0.95	0.75	FALSE	20000	FALSE	NA	NA	NA	0.00421110765938352	0.898854855209178	0.00421110765938352	0.898854855209178	1709	1248	C1	0.75	2	2	3	1	3	0.00210555382969176	0:0.95	0.95	0.75	FALSE	20000	FALSE	chr1:chr2:chr3:chr4:chr5:chr6:chr7:chr8:chr9:chr10:chr11:chr12:chr13:chr14:chr15:chr16:chr17:chr18:chr19:chr20:chr21:chr22:chrX	01:01:00	2	Haematological	NA
HAEM281-01_HAEM281-11	NA	0.00346765264982975	0.869737109126606	0.00346765264982975	0.869737109126606	2081	808	C1	0.75	2	2	3	1	3	0.00173382632491488	0:0.95	0.95	0.75	FALSE	20000	FALSE	NA	NA	NA	0.00350196194253407	0.869742075598143	0.00350196194253407	0.869742075598143	2060	800	C1	0.75	2	2	3	1	3	0.00175098097126704	0:0.95	0.95	0.75	FALSE	20000	FALSE	chr1:chr2:chr3:chr4:chr5:chr6:chr7:chr8:chr9:chr10:chr11:chr12:chr13:chr14:chr15:chr16:chr17:chr18:chr20:chr22:chrX:chr19:chr21	01:01:00	2	Haematological	NA
HAEM282-01_HAEM282-11	NA	0.0675464665651845	0.948714816563745	0.0675464665651845	0.948714816563745	1005	472	C1	0.75	3	3	4	2	4	0.105936616064894:0.00192762387067059	0:0.95	0.95	0.75	FALSE	20000	FALSE	NA	NA	NA	0.0672908734316219	0.948276537922854	0.0672908734316219	0.948276537922854	976	457	C1	0.75	3	3	4	2	4	0.105736546890336:0.0028110331469262	0:0.95	0.95	0.75	FALSE	20000	FALSE	chr1:chr2:chr3:chr5:chr6:chr7:chr8:chr9:chr10:chr11:chr12:chr13:chr14:chr15:chr16:chr17:chr18:chr19:chr20:chr21:chr22:chrX:chr4	01:01:00	2	Haematological	NA
HAEM283-01_HAEM283-11	NA	0.00310626391823217	0.25331710041257	0.00310626391823217	0.25331710041257	1658	1435	C1	0.75	1	1	2	1	1	0.00155313195911609	0:0.95	0.95	0.75	FALSE	20000	FALSE	NA	NA	NA	0.00308027236092454	0.252656338407321	0.00308027236092455	0.252656338407321	1626	1415	C1	0.75	1	1	2	1	1	0.00154013618046227	0:0.95	0.95	0.75	FALSE	20000	FALSE	chr1:chr2:chr3:chr4:chr5:chr6:chr7:chr8:chr9:chr10:chr11:chr12:chr13:chr16:chr17:chr19:chr20:chr22:chr14:chr15:chr18:chr21:chrX	01:01:00	2	Haematological	NA
HAEM284-01_HAEM284-11	NA	0.00297536029753603	0.779021109520641	0.00297536029753603	0.779021109520641	1378	1007	C1	0.75	1	1	2	1	4	0.00148768014876801	0:0.95	0.95	0.75	FALSE	20000	FALSE	NA	NA	NA	0.002917825880437	0.780324735952315	0.002917825880437	0.780324735952316	1193	922	C1	0.75	1	1	2	1	2	0.0014589129402185	0:0.95	0.95	0.75	FALSE	20000	FALSE	chr1:chr2:chr3:chr4:chr5:chr6:chr7:chr8:chr9:chr10:chr11:chr12:chr13:chr14:chr15:chr16:chr17:chr18:chr19:chr20:chr21:chr22:chrX	01:01:00	2	Haematological	NA
HAEM285-01_HAEM285-11	NA	0.00340522133938706	0.195415647223104	0.00340522133938706	0.195415647223104	287	32	C1	0.57	1	1	2	1	3	0.00170261066969353	0:0.95	0.95	0.75	TRUE	20000	FALSE	NA	NA	NA	0.00304878048780488	0.195403454887122	0.00304878048780488	0.195403454887122	286	35	C1	0.57	1	1	2	1	3	0.00152439024390244	0:0.95	0.95	0.75	TRUE	20000	FALSE	chr1:chr2:chr3:chr5:chr6:chr7:chr8:chr9:chr10:chr11:chr12:chr15:chr18:chr19:chr21:chrX:chr4:chr13:chr14:chr16:chr17:chr20:chr22	01:01:00	2	Haematological	NA
HAEM286-01_HAEM286-11	NA	0.00440695203202211	0.850278460149933	0.00440695203202211	0.850278460149933	1732	1219	C1	0.75	1	1	2	1	2	0.00220347601601106	0:0.95	0.95	0.75	FALSE	20000	FALSE	NA	NA	NA	0.00440150015626628	0.850262916199401	0.00440150015626628	0.850262916199401	1722	1220	C1	0.75	1	1	2	1	2	0.00220075007813314	0:0.95	0.95	0.75	FALSE	20000	FALSE	chr1:chr3:chr4:chr5:chr6:chr7:chr8:chr9:chr10:chr12:chr14:chr15:chr17:chr18:chr19:chr21:chr22:chr2:chr11:chr13:chr16:chr20:chrX	01:01:00	2	Haematological	NA
HAEM287-01_HAEM287-11	NA	0.00269313875927724	0.892739457898082	0.00269313875927724	0.892739457898082	988	827	C1	0.75	1	1	2	1	3	0.00134656937963862	0:0.95	0.95	0.75	FALSE	20000	FALSE	NA	NA	NA	0.00275984193064963	0.892884999217586	0.00275984193064963	0.892884999217586	979	826	C1	0.75	1	1	2	2	3	0.000601666964359282:0.0322076415933867	0:0.95	0.95	0.75	FALSE	20000	FALSE	chr1:chr2:chr3:chr4:chr5:chr6:chr7:chr8:chr9:chr10:chr11:chr12:chr13:chr14:chr15:chr16:chr17:chr18:chr19:chr20:chr21:chr22:chrX	01:01:00	2	Haematological	NA
HAEM288-01_HAEM288-11	NA	0.0103132918788194	0.597550585588553	0.0103132918788194	0.597550585588553	352	195	C1	0.75	2	2	3	2	2	0.00270342076751628:0.110702287157909	0:0.95	0.95	0.75	FALSE	20000	FALSE	NA	NA	NA	0.0105269828509493	0.597231838272349	0.0105269828509493	0.597231838272349	342	192	C1	0.75	2	2	3	2	2	0.103105241108818:0.00265296639087559	0:0.95	0.95	0.75	FALSE	20000	FALSE	chr1:chr2:chr3:chr4:chr5:chr6:chr8:chr9:chr10:chr11:chr12:chr13:chr14:chr15:chr16:chr17:chr19:chr22:chrX:chr7:chr18:chr20:chr21	01:01:00	2	Haematological	NA
HAEM289-01_HAEM289-11	NA	0.00169271910236264	0.0980802248302737	0.00169271910236264	0.0980802248302737	158373	20000	C1	0.75	1	1	2	1	1	0.000846359551181319	0:0.95	0.95	0.75	FALSE	20000	FALSE	NA	NA	NA	NA	NA	NA	NA	NA	NA	NA	NA	NA	NA	NA	NA	NA	NA	NA	NA	NA	NA	NA	NA	NA	NA	NA	Haematological	NA
HAEM290-01_HAEM290-11	NA	0.0468383027266424	0.882150149898184	0.0468383027266424	0.882150149898184	1915	1211	C1	0.75	3	3	4	1	2	0.0234191513633212	0:0.95	0.95	0.75	FALSE	20000	FALSE	NA	NA	NA	0.0467618641978076	0.882067510338672	0.0467618641978076	0.882067510338672	1906	1208	C1	0.75	3	3	4	1	2	0.0233809320989038	0:0.95	0.95	0.75	FALSE	20000	FALSE	chr1:chr2:chr3:chr4:chr5:chr6:chr7:chr8:chr9:chr10:chr11:chr12:chr13:chr14:chr15:chr16:chr17:chr19:chr20:chr21:chr22:chrX:chr18	01:01:00	2	Haematological	NA
HAEM291-01_HAEM291-11	NA	0.0250257348736132	0.951668210935939	0.0250257348736132	0.951668210935939	1523	1286	C1	0.75	2	2	3	1	2	0.0125128674368066	0:0.95	0.95	0.75	FALSE	20000	FALSE	NA	NA	NA	0.0250822652276963	0.951988587528209	0.0250822652276963	0.951988587528209	1499	1277	C1	0.75	2	2	3	1	2	0.0125411326138482	0:0.95	0.95	0.75	FALSE	20000	FALSE	chr1:chr2:chr3:chr4:chr5:chr6:chr7:chr8:chr9:chr10:chr11:chr12:chr13:chr14:chr15:chr16:chr17:chr18:chr19:chr20:chr21:chr22:chrX	01:01:00	2	Haematological	NA
HAEM292-01_HAEM292-11	NA	0.0528005313261014	0.933367548889843	0.0528005313261014	0.933367548889843	1239	962	C1	0.75	1	1	2	1	3	0.0264002656630507	0:0.95	0.95	0.75	FALSE	20000	FALSE	NA	NA	NA	0.0525102880658436	0.932536873514533	0.0525102880658436	0.932536873514533	1232	971	C1	0.75	2	2	3	1	3	0.0262551440329218	0:0.95	0.95	0.75	FALSE	20000	FALSE	chr1:chr2:chr3:chr4:chr5:chr6:chr7:chr8:chr9:chr10:chr12:chr13:chr14:chr15:chr16:chr17:chr18:chr19:chr20:chr21:chr22:chrX:chr11	01:01:00	2	Haematological	NA
HAEM293-01_HAEM293-11	NA	0.00239923224568138	0.564099274051653	0.00239923224568138	0.564099274051653	1513	583	C1	0.75	2	2	3	1	2	0.00119961612284069	0:0.95	0.95	0.75	FALSE	20000	FALSE	NA	NA	NA	0.00241321060433688	0.564629669749686	0.00241321060433688	0.564629669749686	1493	579	C1	0.75	2	2	3	1	2	0.00120660530216844	0:0.95	0.95	0.75	FALSE	20000	FALSE	chr1:chr2:chr3:chr4:chr5:chr6:chr7:chr8:chr9:chr10:chr11:chr12:chr13:chr14:chr15:chr16:chr17:chr18:chr19:chr20:chr21:chr22:chrX	01:01:00	2	Haematological	NA
HAEM294-01_HAEM294-11	NA	0.00309172105805565	0.709413423895088	0.00309172105805565	0.709413423895088	954	684	C1	0.75	1	1	2	1	3	0.00154586052902783	0:0.95	0.95	0.75	FALSE	20000	FALSE	NA	NA	NA	0.00310419756492947	0.710030248248526	0.00310419756492947	0.710030248248526	948	681	C1	0.75	1	1	2	1	3	0.00155209878246473	0:0.95	0.95	0.75	FALSE	20000	FALSE	chr1:chr2:chr3:chr4:chr5:chr6:chr7:chr8:chr9:chr10:chr11:chr12:chr13:chr14:chr15:chr16:chr17:chr18:chr19:chr20:chr21:chr22:chrX	01:01:00	2	Haematological	NA
HAEM295-01_HAEM295-11	NA	0.162876008804109	0.913609991971349	0.162876008804109	0.913609991971349	996	363	C1	0.75	3	3	4	1	3	0.0814380044020543	0:0.95	0.95	0.75	FALSE	20000	FALSE	NA	NA	NA	0.162790697674419	0.913417990326994	0.162790697674419	0.913417990326994	982	362	C1	0.75	3	3	4	1	3	0.0813953488372093	0:0.95	0.95	0.75	FALSE	20000	FALSE	chr1:chr2:chr3:chr4:chr5:chr6:chr7:chr8:chr9:chr10:chr11:chr12:chr13:chr14:chr15:chr16:chr17:chr18:chr19:chr20:chr21:chr22:chrX	01:01:00	2	Haematological	NA
HAEM296-01_HAEM296-11	NA	0.0023094688221709	0.931123283526515	0.0023094688221709	0.931123283526515	1112	715	C1	0.75	1	1	2	1	3	0.00115473441108545	0:0.95	0.95	0.75	FALSE	20000	FALSE	NA	NA	NA	0.00221392714635088	0.929933674469675	0.00221392714635088	0.929933674469675	1071	698	C1	0.75	1	1	2	1	3	0.00110696357317544	0:0.95	0.95	0.75	FALSE	20000	FALSE	chr1:chr2:chr3:chr4:chr5:chr6:chr7:chr8:chr9:chr10:chr11:chr12:chr13:chr14:chr15:chr16:chr17:chr18:chr19:chr20:chr21:chr22:chrX	01:01:00	2	Haematological	NA
HAEM297-01_HAEM297-11	NA	0.0421451641844608	0.81272909179473	0.0421451641844608	0.81272909179473	1919	1563	C1	0.75	1	1	2	1	3	0.0210725820922304	0:0.95	0.95	0.75	FALSE	20000	FALSE	NA	NA	NA	0.0423244387146992	0.81099492842648	0.0423244387146992	0.81099492842648	1768	1448	C1	0.75	1	1	2	1	3	0.0211622193573496	0:0.95	0.95	0.75	FALSE	20000	FALSE	chr1:chr2:chr3:chr4:chr5:chr6:chr7:chr8:chr9:chr10:chr11:chr12:chr13:chr14:chr15:chr16:chr17:chr18:chr19:chr20:chr21:chr22:chrX	01:01:00	2	Haematological	NA
HAEM298-01_HAEM298-11	NA	0.00217430693966298	0.10314709753435	0.00217430693966298	0.10314709753435	346	114	C1	0.75	1	1	2	1	1	0.00108715346983149	0:0.95	0.95	0.75	FALSE	20000	FALSE	NA	NA	NA	0.00217430693966298	0.10314709753435	0.00217430693966298	0.10314709753435	346	114	C1	0.75	1	1	2	1	1	0.00108715346983149	0:0.95	0.95	0.75	FALSE	20000	FALSE	chr1:chr2:chr3:chr4:chr5:chr6:chr7:chr8:chr9:chr10:chr11:chr12:chr13:chr14:chr15:chr16:chr17:chr20:chr21:chr22:chrX:chr18:chr19	01:01:00	2	Haematological	NA
HAEM299-01_HAEM299-11	NA	0.00320124926800703	0.637129183450273	0.00320124926800703	0.637129183450273	1493	1227	C1	0.75	2	2	3	1	2	0.00160062463400351	0:0.95	0.95	0.75	FALSE	20000	FALSE	NA	NA	NA	0.0032737652358599	0.642605338542564	0.0032737652358599	0.642605338542564	1435	1179	C1	0.75	2	2	3	1	2	0.00163688261792995	0:0.95	0.95	0.75	FALSE	20000	FALSE	chr1:chr3:chr4:chr5:chr6:chr7:chr9:chr10:chr11:chr12:chr13:chr15:chr17:chr18:chr20:chr21:chr22:chrX:chr2:chr8:chr14:chr16:chr19	01:01:00	2	Haematological	NA
HAEM300-01_HAEM300-11	NA	0.00410099570785619	0.646176710745147	0.00410099570785619	0.646176710745147	1906	930	C1	0.75	2	2	3	1	2	0.00205049785392809	0:0.95	0.95	0.75	FALSE	20000	FALSE	NA	NA	NA	0.00355848141805485	0.649110631086175	0.00355848141805485	0.649110631086175	1489	726	C1	0.75	2	2	3	1	2	0.00177924070902742	0:0.95	0.95	0.75	FALSE	20000	FALSE	chr1:chr2:chr4:chr5:chr7:chr9:chr10:chr11:chr12:chr16:chr18:chr20:chr22:chrX:chr3:chr6:chr8:chr13:chr14:chr15:chr17:chr19:chr21	01:01:00	2	Haematological	NA
HAEM301-01_HAEM301-11	NA	0.00299585001105027	0.472555066311906	0.00299585001105027	0.472555066311906	1593	1471	C1	0.75	1	1	2	1	2	0.00149792500552513	0:0.95	0.95	0.75	FALSE	20000	FALSE	NA	NA	NA	0.00308845610732672	0.472896967210678	0.00308845610732672	0.472896967210678	1529	1414	C1	0.75	1	1	2	2	2	0.00048717974902637:0.00163321783136839	0:0.95	0.95	0.75	FALSE	20000	FALSE	chr1:chr2:chr3:chr4:chr5:chr6:chr7:chr8:chr9:chr11:chr12:chr13:chr14:chr15:chr16:chr17:chr18:chr19:chr20:chr22:chrX:chr10:chr21	01:01:00	2	Haematological	NA
HAEM302-01_HAEM302-11	NA	0.0252533523312264	0.895207436699586	0.0252533523312264	0.895207436699586	1024	881	C1	0.75	1	1	2	2	4	0.098505182392407:0.00301474459143067	0:0.95	0.95	0.75	FALSE	20000	FALSE	NA	NA	NA	0.0256521182792276	0.895378593450781	0.0256521182792276	0.895378593450781	988	863	C1	0.75	1	1	2	2	4	0.00195523015226549:0.0873937937863584	0:0.95	0.95	0.75	FALSE	20000	FALSE	chr1:chr2:chr3:chr4:chr5:chr6:chr7:chr8:chr9:chr10:chr11:chr12:chr13:chr14:chr15:chr17:chr18:chr19:chr20:chr22:chrX:chr16:chr21	01:01:00	2	Haematological	NA
HAEM303-01_HAEM303-11	NA	0.00583483921534476	0.912878558689739	0.00583483921534476	0.912878558689739	2105	1879	C1	0.75	1	1	2	1	2	0.00291741960767238	0:0.95	0.95	0.75	FALSE	20000	FALSE	NA	NA	NA	0.00583642758365365	0.912809899475617	0.00583642758365365	0.912809899475617	2090	1878	C1	0.75	1	1	2	1	2	0.00291821379182682	0:0.95	0.95	0.75	FALSE	20000	FALSE	chr1:chr2:chr3:chr4:chr5:chr6:chr7:chr8:chr9:chr10:chr11:chr12:chr13:chr14:chr16:chr17:chr19:chr21:chr22:chrX:chr15:chr18:chr20	01:01:00	2	Haematological	NA
HAEM304-01_HAEM304-11	NA	0.0048616082080649	0.74218048824907	0.0048616082080649	0.74218048824907	1645	1085	C1	0.75	2	2	3	1	3	0.00243080410403245	0:0.95	0.95	0.75	FALSE	20000	FALSE	NA	NA	NA	0.00516859033683144	0.763194123296917	0.00516859033683144	0.763194123296917	1389	928	C1	0.75	2	2	3	1	3	0.00258429516841572	0:0.95	0.95	0.75	FALSE	20000	FALSE	chr1:chr2:chr3:chr4:chr5:chr6:chr7:chr8:chr9:chr10:chr11:chr12:chr13:chr14:chr15:chr17:chr18:chr19:chr20:chr21:chr22:chrX:chr16	01:01:00	2	Haematological	NA
HAEM305-01_HAEM305-11	NA	0.0024641741349722	0.882720139415808	0.0024641741349722	0.882720139415808	1849	1596	C1	0.75	1	1	2	1	2	0.0012320870674861	0:0.95	0.95	0.75	FALSE	20000	FALSE	NA	NA	NA	0.00247758376592732	0.883416108252164	0.00247758376592732	0.883416108252164	1833	1589	C1	0.75	1	1	2	1	2	0.00123879188296366	0:0.95	0.95	0.75	FALSE	20000	FALSE	chr1:chr2:chr3:chr4:chr5:chr6:chr7:chr8:chr9:chr10:chr11:chr12:chr13:chr14:chr15:chr16:chr17:chr18:chr19:chr20:chr21:chr22:chrX	01:01:00	2	Haematological	NA
HAEM306-01_HAEM306-11	NA	0.00788930193943851	0.67742779237599	0.00788930193943851	0.67742779237599	782	195	C1	0.75	2	2	3	2	3	0.188577890361366:0.00294817611343344	0:0.95	0.95	0.75	FALSE	20000	FALSE	NA	NA	NA	0.00430239704978488	0.898088315655596	0.00430239704978488	0.898088315655596	421	88	C1	0.75	2	2	3	1	2	0.00215119852489244	0:0.95	0.95	0.75	FALSE	20000	FALSE	chr1:chr2:chr3:chr4:chr5:chr6:chr7:chr8:chr9:chr10:chr11:chr12:chr13:chr14:chr15:chr16:chr17:chr18:chr19:chr20:chr21:chr22:chrX	01:01:00	2	Haematological	NA
HAEM307-01_HAEM307-11	NA	0.003160571865972	0.826936109596833	0.003160571865972	0.826936109596833	1514	1081	C1	0.75	1	1	2	1	3	0.001580285932986	0:0.95	0.95	0.75	FALSE	20000	FALSE	NA	NA	NA	0.00287286063569682	0.886972299544807	0.00287286063569682	0.886972299544807	1241	868	C1	0.75	1	1	2	1	3	0.00143643031784841	0:0.95	0.95	0.75	FALSE	20000	FALSE	chr1:chr2:chr3:chr4:chr5:chr6:chr7:chr8:chr9:chr10:chr11:chr12:chr13:chr14:chr15:chr16:chr17:chr18:chr19:chr20:chr21:chr22:chrX	01:01:00	2	Haematological	NA
HAEM308-01_HAEM308-11	NA	0.0329308452250274	0.275764867613885	0.0329308452250274	0.275764867613885	132	27	C1	0.75	2	2	3	1	2	0.0164654226125137	0:0.95	0.95	0.75	FALSE	20000	FALSE	NA	NA	NA	0.0329308452250274	0.275764867613885	0.0329308452250274	0.275764867613885	132	27	C1	0.75	2	2	3	1	2	0.0164654226125137	0:0.95	0.95	0.75	FALSE	20000	FALSE	chr1:chr2:chr3:chr4:chr5:chr6:chr7:chr8:chr9:chr10:chr11:chr12:chr13:chr14:chr15:chr16:chr17:chr18:chr19:chr20:chr21:chr22:chrX	01:01:00	2	Haematological	NA
HAEM309-01_HAEM309-11	NA	0.00342069283118156	0.696936841198603	0.00342069283118156	0.696936841198603	2254	1839	C1	0.75	2	2	3	2	2	0.00104830976008505:0.0174308133151997	0:0.95	0.95	0.75	FALSE	20000	FALSE	NA	NA	NA	0.00342782199171361	0.695057096921565	0.00342782199171361	0.695057096921565	2203	1817	C1	0.75	2	2	3	1	3	0.00171391099585681	0:0.95	0.95	0.75	FALSE	20000	FALSE	chr1:chr2:chr3:chr4:chr5:chr6:chr7:chr8:chr9:chr10:chr11:chr12:chr13:chr14:chr15:chr16:chr17:chr18:chr19:chr20:chr21:chr22:chrX	01:01:00	2	Haematological	NA
HAEM310-01_HAEM310-11	NA	0.042551981724838	0.243343199063393	0.042551981724838	0.243343199063393	265	77	C1	0.75	2	2	3	2	2	0.0802069950777942:0.00953842102633456	0:0.95	0.95	0.75	FALSE	20000	FALSE	NA	NA	NA	0.0128720836685438	0.114222555144162	0.0128720836685438	0.114222555144162	205	35	C1	0.66	1	1	2	1	2	0.00643604183427192	0:0.95	0.95	0.75	TRUE	20000	FALSE	chr1:chr2:chr3:chr4:chr5:chr6:chr7:chr8:chr9:chr10:chr11:chr12:chr13:chr14:chr15:chr17:chr18:chr19:chr20:chr21:chr22:chrX:chr16	01:01:00	2	Haematological	NA
HAEM311-01_HAEM311-11	NA	0.04	0.379628754530261	0.04	0.379628754530261	36	13	C1	-0.0416334	1	1	2	1	2	0.02	0:0.95	0.95	0.75	TRUE	20000	FALSE	NA	NA	NA	NA	NA	NA	NA	NA	NA	NA	NA	NA	NA	NA	NA	NA	NA	NA	NA	NA	NA	NA	NA	NA	NA	NA	Haematological	NA
HAEM312-01_HAEM312-11	NA	0.00399567680869879	0.670924879591445	0.00399567680869879	0.670924879591445	745	497	C1	0.75	1	1	2	1	2	0.00199783840434939	0:0.95	0.95	0.75	FALSE	20000	FALSE	NA	NA	NA	0.00413161752657942	0.669499004612304	0.00413161752657942	0.669499004612304	705	488	C1	0.75	1	1	2	2	2	0.0216412617706661:0.00119063589696903	0:0.95	0.95	0.75	FALSE	20000	FALSE	chr1:chr2:chr3:chr4:chr5:chr6:chr7:chr8:chr9:chr10:chr11:chr12:chr13:chr14:chr15:chr16:chr17:chr18:chr20:chr21:chrX:chr19:chr22	01:01:00	2	Haematological	NA
HAEM313-01_HAEM313-11	NA	0.00312774608659388	0.960573131094565	0.00312774608659388	0.960573131094565	1611	1096	C1	0.75	2	2	3	1	2	0.00156387304329694	0:0.95	0.95	0.75	FALSE	20000	FALSE	NA	NA	NA	0.00302025117131536	0.923389106926899	0.00302025117131536	0.923389106926899	1552	1265	C1	0.75	2	2	3	1	2	0.00151012558565768	0:0.95	0.95	0.75	FALSE	20000	FALSE	chr1:chr2:chr3:chr4:chr5:chr6:chr7:chr8:chr9:chr10:chr11:chr12:chr13:chr14:chr15:chr16:chr17:chr18:chr19:chr20:chr21:chr22:chrX	01:01:00	2	Haematological	NA
HAEM314-01_HAEM314-11	NA	0.0075874653421579	107196536086256	0.0075874653421579	107196536086256	4068	142	C1	0.75	3	3	4	2	3	0.00240180592384202:0.199962861744442	0:0.95	0.95	0.75	FALSE	20000	FALSE	NA	NA	NA	0.0019824880224682	0.579176874357968	0.0019824880224682	0.579176874357968	2923	101	C1	0.75	2	2	3	1	3	0.0019824880224682	0:0.95	0.95	0.75	FALSE	20000	FALSE	chr1:chr2:chr3:chr4:chr5:chr6:chr7:chr8:chr9:chr10:chr11:chr12:chr13:chr14:chr15:chr16:chr17:chr18:chr19:chr21:chr22:chrX:chr20	02:00:00	2	Haematological	NA
HAEM315-01_HAEM315-11	NA	0.0252176075603084	0.879161730407953	0.0252176075603084	0.879161730407953	991	637	C1	0.75	2	2	3	1	3	0.0126088037801542	0:0.95	0.95	0.75	FALSE	20000	FALSE	NA	NA	NA	0.0252491027282082	0.87932508471248	0.0252491027282082	0.87932508471248	985	632	C1	0.75	2	2	3	1	3	0.0126245513641041	0:0.95	0.95	0.75	FALSE	20000	FALSE	chr1:chr2:chr3:chr4:chr5:chr6:chr7:chr8:chr9:chr10:chr11:chr12:chr13:chr14:chr15:chr16:chr17:chr18:chr19:chr20:chr21:chrX:chr22	01:01:00	2	Haematological	NA
HAEM316-01_HAEM316-11	NA	0.019351717464925	0.43489857462871	0.019351717464925	0.43489857462871	980	811	C1	0.75	1	1	2	1	2	0.00967585873246251	0:0.95	0.95	0.75	FALSE	20000	FALSE	NA	NA	NA	0.0193141017704593	0.432852257865449	0.0193141017704593	0.432852257865449	966	827	C1	0.75	2	2	3	1	2	0.00965705088522966	0:0.95	0.95	0.75	FALSE	20000	FALSE	chr1:chr2:chr3:chr4:chr5:chr6:chr7:chr8:chr9:chr10:chr11:chr12:chr14:chr15:chr16:chr17:chr18:chr19:chr21:chr22:chrX:chr13:chr20	01:01:00	2	Haematological	NA
HAEM317-01_HAEM317-11	NA	0.00281256158076709	0.92003898985775	0.0028125615807671	0.92003898985775	2718	1975	C1	0.75	1	1	2	1	3	0.00140628079038355	0:0.95	0.95	0.75	FALSE	20000	FALSE	NA	NA	NA	0.00265979878732272	0.919666228397317	0.00265979878732272	0.919666228397317	2576	1959	C1	0.75	1	1	2	2	3	0.0140563050363177:0.00091527726821227	0:0.95	0.95	0.75	FALSE	20000	FALSE	chr1:chr2:chr3:chr4:chr5:chr6:chr7:chr8:chr9:chr10:chr11:chr12:chr13:chr14:chr16:chr17:chr18:chr19:chr20:chr21:chr22:chrX:chr15	01:01:00	2	Haematological	NA
HAEM318-01_HAEM318-11	NA	0.00237177586718055	0.942466625761671	0.00237177586718055	0.942466625761671	4873	213	C1	0.75	3	3	4	1	3	0.00118588793359028	0:0.95	0.95	0.75	FALSE	20000	FALSE	NA	NA	NA	0.00268148421242752	0.786823330159292	0.00268148421242752	0.786823330159292	4759	2732	C1	0.75	3	3	4	2	3	0.0150645394946571:0.00109969739278904	0:0.95	0.95	0.75	FALSE	20000	FALSE	chr1:chr2:chr3:chr4:chr5:chr6:chr7:chr8:chr9:chr10:chr11:chr12:chr13:chr14:chr15:chr16:chr17:chr18:chr19:chr20:chr21:chr22:chrX	01:01:00	2	Haematological	NA
HAEM319-01_HAEM319-11	NA	0.00566812026911377	0.969475167778602	0.00566812026911377	0.969475167778602	1355	326	C1	0.75	2	2	3	2	4	0.00121705368824612:0.0818652360748983	0:0.95	0.95	0.75	FALSE	20000	FALSE	NA	NA	NA	0.00601714349169692	0.969806939418922	0.00601714349169692	0.969806939418922	1247	321	C1	0.75	2	2	3	2	4	0.0752699934755644:0.00124850622925702	0:0.95	0.95	0.75	FALSE	20000	FALSE	chr1:chr2:chr3:chr4:chr5:chr6:chr7:chr8:chr9:chr10:chr11:chr12:chr13:chr14:chr16:chr17:chr18:chr19:chr21:chr22:chrX:chr15:chr20	01:01:00	2	Haematological	NA
HAEM320-01_HAEM320-11	NA	0.0185085932754493	0.94730198978352	0.0185085932754493	0.94730198978352	1265	934	C1	0.75	1	1	2	1	2	0.00925429663772466	0:0.95	0.95	0.75	FALSE	20000	FALSE	NA	NA	NA	0.0180400160355698	0.945993863991452	0.0180400160355698	0.945993863991452	1193	915	C1	0.75	2	2	3	1	2	0.0090200080177849	0:0.95	0.95	0.75	FALSE	20000	FALSE	chr1:chr2:chr3:chr4:chr5:chr6:chr7:chr8:chr9:chr10:chr11:chr12:chr13:chr14:chr15:chr16:chr17:chr18:chr19:chr20:chr22:chrX:chr21	01:01:00	2	Haematological	NA
HAEM321-01_HAEM321-11	NA	0.00414112297511266	0.886391036632422	0.00414112297511266	0.886391036632422	1361	402	C1	0.75	3	3	4	1	3	0.00207056148755633	0:0.95	0.95	0.75	FALSE	20000	FALSE	NA	NA	NA	0.00193907230698576	0.812974766714923	0.00387063916475681	0.896840685971618	721	318	C1	0.75	3	3	4	1	2	0.00193531958237841	0:0.95	0.95	0.75	FALSE	20000	FALSE	chr1:chr2:chr3:chr4:chr5:chr6:chr7:chr8:chr9:chr10:chr11:chr12:chr13:chr14:chr15:chr16:chr17:chr18:chr19:chr20:chr21:chr22:chrX	02:02:00	4	Haematological	NA
HAEM322-01_HAEM322-11	NA	0.00444609114486847	0.963742040990567	0.00444609114486847	0.963742040990567	2268	45	C1	0.75	2	2	3	1	4	0.00222304557243423	0:0.95	0.95	0.75	FALSE	20000	FALSE	NA	NA	NA	0.00444609114486847	0.967874198120937	0.00444609114486847	0.967874198120937	2222	45	C1	0.75	2	2	3	1	4	0.00222304557243423	0:0.95	0.95	0.75	FALSE	20000	FALSE	chr1:chr2:chr3:chr4:chr5:chr6:chr7:chr8:chr9:chr10:chr11:chr12:chr13:chr14:chr15:chr16:chr17:chr18:chr19:chr20:chr21:chr22:chrX	01:01:00	2	Haematological	NA
HAEM323-01_HAEM323-11	NA	0.00378539710271529	0.968340765996018	0.00378539710271529	0.968340765996018	874	492	C1	0.75	2	2	3	1	3	0.00189269855135765	0:0.95	0.95	0.75	FALSE	20000	FALSE	NA	NA	NA	0.00373229902301584	0.968786208832795	0.00373229902301584	0.968786208832795	866	489	C1	0.75	2	2	3	1	3	0.00186614951150792	0:0.95	0.95	0.75	FALSE	20000	FALSE	chr1:chr2:chr3:chr4:chr5:chr6:chr7:chr8:chr9:chr10:chr11:chr12:chr13:chr14:chr15:chr16:chr17:chr18:chr19:chr20:chr21:chr22:chrX	01:01:00	2	Haematological	NA
HAEM324-01_HAEM324-11	NA	0.0161512894042861	0.183417093158684	0.0161512894042861	0.183417093158684	102	102	C1	0.75	1	1	2	2	2	0.0807400925263017:0.00684771630101081	0:0.95	0.95	0.75	FALSE	20000	FALSE	NA	NA	NA	0.0118343195266272	0.171614453565909	0.0118343195266272	0.171614453565909	96	96	C1	0.75	1	1	2	1	1	0.00591715976331361	0:0.95	0.95	0.75	FALSE	20000	FALSE	chr2:chr3:chr4:chr6:chr7:chr8:chr9:chr10:chr11:chr12:chr13:chr14:chr15:chr16:chr17:chr19:chr20:chr21:chr22:chrX:chr1:chr5:chr18	01:01:00	2	Haematological	NA
HAEM325-01_HAEM325-11	NA	0.00590525086249186	0.78383970654997	0.00590525086249186	0.78383970654997	342	202	C1	0.75	1	1	2	2	2	0.064815881485653:0.000915688988028651	0:0.95	0.95	0.75	FALSE	20000	FALSE	NA	NA	NA	0.00591529666474915	0.78563158309016	0.00591529666474915	0.78563158309016	340	201	C1	0.75	1	1	2	2	2	0.0727972066228434:0.00115342896805745	0:0.95	0.95	0.75	FALSE	20000	FALSE	chr1:chr2:chr3:chr4:chr5:chr6:chr7:chr8:chr11:chr12:chr13:chr14:chr16:chr17:chr21:chr22:chrX:chr9:chr10:chr15:chr18:chr19:chr20	01:01:00	2	Haematological	NA
HAEM326-01_HAEM326-11	NA	0.00518827504951785	0.770582490679105	0.00518827504951785	0.770582490679105	2451	576	C1	0.75	2	2	3	2	2	0.00144913854099296:0.058785095920597	0:0.95	0.95	0.75	FALSE	20000	FALSE	NA	NA	NA	0.00539845758354756	0.767884465676452	0.00539845758354756	0.767884465676452	2152	518	C1	0.75	2	2	3	1	2	0.00269922879177378	0:0.95	0.95	0.75	FALSE	20000	FALSE	chr1:chr2:chr3:chr4:chr5:chr6:chr7:chr8:chr9:chr10:chr11:chr12:chr13:chr14:chr16:chr18:chr19:chr20:chr21:chr22:chrX:chr15:chr17	01:01:00	2	Haematological	NA
HAEM327-01_HAEM327-11	NA	0.0854378484749098	0.962040549764696	0.0854378484749098	0.962040549764696	1112	751	C2	0.75	3	3	4	1	3	0.0427189242374549	0:0.95	0.95	0.75	FALSE	20000	FALSE	NA	NA	NA	0.0842731441318627	0.958090092516266	0.0842731441318627	0.958090092516266	1056	746	C1	0.75	2	2	3	1	3	0.0421365720659313	0:0.95	0.95	0.75	FALSE	20000	FALSE	chr1:chr2:chr3:chr4:chr6:chr7:chr8:chr9:chr10:chr11:chr12:chr13:chr14:chr15:chr16:chr17:chr18:chr19:chr20:chr21:chr22:chrX:chr5	01:01:00	2	Haematological	NA
HAEM328-01_HAEM328-11	NA	0.0030060897200801	0.781729096114748	0.0030060897200801	0.781729096114748	2093	1109	C1	0.75	2	2	3	2	3	0.10234065156388:0.00098681284733334	0:0.95	0.95	0.75	FALSE	20000	FALSE	NA	NA	NA	0.00292498022653673	0.781841942972524	0.00292498022653673	0.781841942972524	2043	1093	C1	0.75	2	2	3	1	3	0.00146249011326837	0:0.95	0.95	0.75	FALSE	20000	FALSE	chr1:chr2:chr3:chr5:chr6:chr7:chr8:chr9:chr10:chr11:chr12:chr13:chr14:chr15:chr16:chr17:chr18:chr19:chr21:chr22:chrX:chr4:chr20	01:01:00	2	Haematological	NA
HAEM329-01_HAEM329-11	NA	0.00459275907558509	0.263510292696808	0.00459275907558509	0.263510292696808	869	761	C1	0.75	1	1	2	1	1	0.00229637953779254	0:0.95	0.95	0.75	FALSE	20000	FALSE	NA	NA	NA	0.00457341972015027	0.264502548844627	0.00457341972015027	0.264502548844627	781	681	C1	0.75	1	1	2	1	1	0.00228670986007513	0:0.95	0.95	0.75	FALSE	20000	FALSE	chr1:chr2:chr3:chr4:chr5:chr6:chr7:chr8:chr9:chr10:chr11:chr12:chr13:chr14:chr15:chr16:chr17:chr18:chr19:chr20:chr21:chr22:chrX	01:01:00	2	Haematological	NA
HAEM330-01_HAEM330-11	NA	0.00653998025666338	0.952594365804916	0.00653998025666338	0.952594365804916	1185	508	C1	0.75	3	3	4	1	3	0.00326999012833169	0:0.95	0.95	0.75	FALSE	20000	FALSE	NA	NA	NA	0.00653998025666338	0.952638856272472	0.00653998025666338	0.952638856272472	1182	508	C1	0.75	3	3	4	1	3	0.00326999012833169	0:0.95	0.95	0.75	FALSE	20000	FALSE	chr1:chr2:chr3:chr4:chr5:chr7:chr8:chr9:chr10:chr11:chr12:chr13:chr14:chr15:chr16:chr17:chr18:chr19:chr20:chr22:chrX:chr6:chr21	01:01:00	2	Haematological	NA
HAEM331-01_HAEM331-11	NA	0.00345352971051295	0.686471754594675	0.00345352971051295	0.686471754594675	1401	964	C1	0.75	1	1	2	1	2	0.00172676485525648	0:0.95	0.95	0.75	FALSE	20000	FALSE	NA	NA	NA	0.00338766961114653	0.692010107702738	0.00338766961114653	0.692010107702738	1212	893	C1	0.75	2	2	3	1	2	0.00169383480557326	0:0.95	0.95	0.75	FALSE	20000	FALSE	chr1:chr2:chr3:chr4:chr5:chr6:chr7:chr8:chr9:chr11:chr12:chr13:chr14:chr15:chr16:chr17:chr18:chr19:chr20:chr21:chr22:chrX:chr10	01:01:00	2	Haematological	NA
HAEM332-01_HAEM332-11	NA	0.00538140723799274	0.896833138307254	0.00538140723799274	0.896833138307254	1074	711	C1	0.75	2	2	3	1	3	0.00269070361899637	0:0.95	0.95	0.75	FALSE	20000	FALSE	NA	NA	NA	0.00502014968336212	0.89797391684779	0.00502014968336212	0.89797391684779	1043	692	C1	0.75	2	2	3	1	3	0.00251007484168106	0:0.95	0.95	0.75	FALSE	20000	FALSE	chr1:chr2:chr3:chr4:chr5:chr6:chr7:chr8:chr9:chr10:chr11:chr12:chr14:chr15:chr16:chr17:chr18:chr20:chr21:chr22:chrX:chr13:chr19	01:01:00	2	Haematological	NA
HAEM333-01_HAEM333-11	NA	0.110595303113053	0.575179039445127	0.110595303113053	0.575179039445127	1329	1039	C1	0.75	2	2	3	1	2	0.0552976515565265	0:0.95	0.95	0.75	FALSE	20000	FALSE	NA	NA	NA	0.110106447320673	0.570771007346231	0.110106447320673	0.570771007346231	1323	1042	C1	0.75	2	2	3	1	2	0.0550532236603363	0:0.95	0.95	0.75	FALSE	20000	FALSE	chr1:chr2:chr3:chr4:chr5:chr6:chr7:chr8:chr9:chr10:chr11:chr12:chr13:chr14:chr15:chr16:chr17:chr18:chr19:chr20:chr21:chr22:chrX	01:01:00	2	Haematological	NA
HAEM334-01_HAEM334-11	NA	0.00382531838053602	0.304878431363516	0.00382531838053602	0.304878431363516	1391	1391	C1	0.75	1	1	2	1	1	0.00191265919026801	0:0.95	0.95	0.75	FALSE	20000	FALSE	NA	NA	NA	0.00397270454699007	0.298444764973438	0.00397270454699007	0.298444764973438	1225	1225	C1	0.75	1	1	2	1	1	0.00198635227349503	0:0.95	0.95	0.75	FALSE	20000	FALSE	chr2:chr3:chr4:chr5:chr6:chr7:chr8:chr9:chr10:chr11:chr12:chr13:chr14:chr16:chr18:chr19:chr21:chrX:chr1:chr15:chr17:chr20:chr22	01:01:00	2	Haematological	NA
HAEM335-01_HAEM335-11	NA	0.00218182497745759	0.656658813290671	0.00218182497745759	0.656658813290671	8352	7029	C1	0.75	2	2	3	1	3	0.00109091248872879	0:0.95	0.95	0.75	FALSE	20000	FALSE	NA	NA	NA	0.00207489939635788	0.773423683815415	0.00207489939635788	0.773423683815415	4215	3444	C1	0.75	1	1	2	2	2	0.0121996850223607:0.000400777218883738	0:0.95	0.95	0.75	FALSE	20000	FALSE	chr1:chr2:chr3:chr4:chr5:chr6:chr7:chr8:chr9:chr10:chr11:chr12:chr14:chr15:chr17:chr18:chr19:chr21:chr22:chrX:chr13:chr16:chr20	01:01:00	2	Haematological	NA
HAEM336-01_HAEM336-11	NA	0.00396004960417429	0.92732206144531	0.00396004960417429	0.92732206144531	1180	546	C1	0.75	3	3	4	2	3	0.0967686439351473:0.00125514960267223	0:0.95	0.95	0.75	FALSE	20000	FALSE	NA	NA	NA	0.00414185865907326	0.929399712940591	0.00414185865907326	0.929399712940591	1123	526	C1	0.75	3	3	4	1	3	0.00207092932953663	0:0.95	0.95	0.75	FALSE	20000	FALSE	chr1:chr2:chr3:chr4:chr5:chr6:chr7:chr8:chr9:chr10:chr11:chr12:chr13:chr14:chr15:chr16:chr17:chr18:chr19:chr22:chr20:chr21:chrX	01:01:00	2	Haematological	NA
HAEM337-01_HAEM337-11	NA	0.00997681065631235	0.817452980266156	0.00997681065631236	0.817452980266156	759	596	C1	0.75	1	1	2	1	2	0.00498840532815618	0:0.95	0.95	0.75	FALSE	20000	FALSE	NA	NA	NA	0.00941434044882321	0.814645278234099	0.00941434044882321	0.814645278234099	724	582	C1	0.75	2	2	3	1	2	0.0047071702244116	0:0.95	0.95	0.75	FALSE	20000	FALSE	chr1:chr2:chr3:chr4:chr5:chr6:chr7:chr8:chr9:chr10:chr11:chr12:chr14:chr15:chr17:chr18:chr20:chrX:chr13:chr16:chr19:chr21:chr22	01:01:00	2	Haematological	NA
HAEM338-01_HAEM338-11	NA	0.0821939502718682	0.728558022281787	0.0821939502718682	0.728558022281787	1047	647	C1	0.75	1	1	2	1	2	0.0410969751359341	0:0.95	0.95	0.75	FALSE	20000	FALSE	NA	NA	NA	0.0822639902028646	0.728777635852723	0.0822639902028646	0.728777635852723	1038	641	C1	0.75	1	1	2	1	2	0.0411319951014323	0:0.95	0.95	0.75	FALSE	20000	FALSE	chr1:chr2:chr3:chr4:chr5:chr6:chr7:chr8:chr9:chr10:chr11:chr12:chr13:chr14:chr15:chr16:chr17:chr18:chr19:chr20:chr21:chr22:chrX	01:01:00	2	Haematological	NA
HAEM339-01_HAEM339-11	NA	0.00365302363810712	0.954302619510813	0.00365302363810712	0.954302619510813	1721	1030	C1	0.75	3	3	4	1	3	0.00182651181905356	0:0.95	0.95	0.75	FALSE	20000	FALSE	NA	NA	NA	0.00351687956867361	0.952262466432849	0.00351687956867361	0.952262466432849	1574	1077	C1	0.75	2	2	3	1	2	0.00175843978433681	0:0.95	0.95	0.75	FALSE	20000	FALSE	chr1:chr2:chr3:chr4:chr5:chr6:chr7:chr8:chr9:chr10:chr11:chr12:chr13:chr14:chr17:chr18:chr19:chr20:chr21:chrX:chr15:chr16:chr22	01:01:00	2	Haematological	NA
HAEM340-01_HAEM340-11	NA	0.00383792866417169	0.875394810463207	0.00383792866417169	0.875394810463207	10240	7141	C1	0.75	3	3	4	1	2	0.00191896433208585	0:0.95	0.95	0.75	FALSE	20000	FALSE	NA	NA	NA	0.00381952036391837	0.875144344588927	0.00381952036391837	0.875144344588927	9782	7042	C1	0.75	3	3	4	2	2	0.00154542732796421:0.0119941756727569	0:0.95	0.95	0.75	FALSE	20000	FALSE	chr1:chr2:chr3:chr4:chr5:chr6:chr7:chr8:chr9:chr10:chr11:chr12:chr13:chr14:chr15:chr16:chr17:chr18:chr19:chr20:chr21:chr22:chrX	01:01:00	2	Haematological	NA
HAEM341-01_HAEM341-11	NA	0.00341204014591916	0.920844182453317	0.00341204014591916	0.920844182453317	1147	905	C1	0.75	1	1	2	1	3	0.00170602007295958	0:0.95	0.95	0.75	FALSE	20000	FALSE	NA	NA	NA	0.00341284536905929	0.920822339570298	0.00341284536905929	0.920822339570298	1133	905	C1	0.75	1	1	2	1	3	0.00170642268452964	0:0.95	0.95	0.75	FALSE	20000	FALSE	chr1:chr2:chr3:chr4:chr5:chr6:chr7:chr8:chr9:chr10:chr11:chr12:chr13:chr14:chr15:chr16:chr17:chr18:chr19:chr20:chr21:chr22:chrX	01:01:00	2	Haematological	NA
HAEM342-01_HAEM342-11	NA	0.00345239676005842	0.777693506782585	0.00345239676005842	0.777693506782585	658	512	C1	0.75	2	2	3	1	2	0.00172619838002921	0:0.95	0.95	0.75	FALSE	20000	FALSE	NA	NA	NA	0.00346921075455334	0.782491967831906	0.00346921075455334	0.782491967831906	652	509	C1	0.75	2	2	3	1	2	0.00173460537727667	0:0.95	0.95	0.75	FALSE	20000	FALSE	chr1:chr2:chr3:chr4:chr5:chr6:chr7:chr8:chr9:chr10:chr11:chr12:chr13:chr14:chr15:chr16:chr17:chr18:chr19:chr20:chr21:chr22:chrX	01:01:00	2	Haematological	NA
HAEM343-01_HAEM343-11	NA	0.0214337009961883	0.932659445542974	0.0214337009961883	0.932659445542974	1526	919	C1	0.75	1	1	2	1	2	0.0107168504980942	0:0.95	0.95	0.75	FALSE	20000	FALSE	NA	NA	NA	0.0213143229355142	0.930367004520485	0.0213143229355142	0.930367004520485	1507	936	C1	0.75	2	2	3	1	2	0.0106571614677571	0:0.95	0.95	0.75	FALSE	20000	FALSE	chr1:chr2:chr3:chr4:chr5:chr6:chr7:chr8:chr9:chr10:chr11:chr12:chr13:chr14:chr15:chr16:chr17:chr18:chr19:chr20:chr22:chrX:chr21	01:01:00	2	Haematological	NA
HAEM344-01_HAEM344-11	NA	0.00437601766570913	0.891220261035956	0.00437601766570913	0.891220261035956	995	585	C1	0.75	2	2	3	2	2	0.0430942971787176:0.00117631197924054	0:0.95	0.95	0.75	FALSE	20000	FALSE	NA	NA	NA	0.00438338589832683	0.891003904094186	0.00438338589832683	0.891003904094186	969	573	C1	0.75	2	2	3	1	2	0.00219169294916341	0:0.95	0.95	0.75	FALSE	20000	FALSE	chr1:chr2:chr4:chr5:chr6:chr7:chr8:chr10:chr11:chr12:chr13:chr14:chr16:chr17:chr18:chr19:chr20:chrX:chr3:chr9:chr15:chr21:chr22	01:01:00	2	Haematological	NA
HAEM345-01_HAEM345-11	NA	0.00191252352699346	0.413190245600554	0.00191252352699346	0.413190245600554	1062	913	C1	0.75	1	1	2	2	2	0.0115302836145451:0.000775921541020469	0:0.95	0.95	0.75	FALSE	20000	FALSE	NA	NA	NA	0.00198730333977367	0.416424283868694	0.00198730333977367	0.416424283868694	999	884	C1	0.75	1	1	2	1	2	0.000993651669886834	0:0.95	0.95	0.75	FALSE	20000	FALSE	chr1:chr2:chr3:chr4:chr5:chr6:chr7:chr8:chr9:chr10:chr11:chr12:chr13:chr14:chr15:chr16:chr17:chr18:chr19:chr20:chr22:chrX:chr21	01:01:00	2	Haematological	NA
HAEM346-01_HAEM346-11	NA	0.00255628609579739	0.603691791155586	0.00255628609579739	0.603691791155586	1969	1322	C1	0.75	2	2	3	2	2	0.000471737198456388:0.0172551323787329	0:0.95	0.95	0.75	FALSE	20000	FALSE	NA	NA	NA	0.00252662608935264	0.60576481307617	0.00252662608935264	0.60576481307617	1833	1239	C1	0.75	2	2	3	2	2	0.000788764537772501:0.0165442866343026	0:0.95	0.95	0.75	FALSE	20000	FALSE	chr1:chr2:chr3:chr4:chr5:chr6:chr7:chr8:chr9:chr10:chr11:chr12:chr13:chr14:chr15:chr16:chr17:chr18:chr19:chr20:chr21:chr22:chrX	01:01:00	2	Haematological	NA
HAEM347-01_HAEM347-11	NA	0.00541093264027949	0.804427230473672	0.00541093264027949	0.804427230473672	1150	763	C1	0.75	1	1	2	1	2	0.00270546632013975	0:0.95	0.95	0.75	FALSE	20000	FALSE	NA	NA	NA	0.00543056633048875	0.805410975954726	0.00543056633048875	0.805410975954726	1118	754	C1	0.75	1	1	2	1	2	0.00271528316524438	0:0.95	0.95	0.75	FALSE	20000	FALSE	chr1:chr2:chr3:chr4:chr5:chr6:chr7:chr8:chr9:chr10:chr11:chr12:chr13:chr14:chr15:chr16:chr17:chr18:chr19:chr20:chr22:chrX:chr21	01:01:00	2	Haematological	NA
HAEM348-01_HAEM348-11	NA	0.00543179065585202	0.767205015612787	0.00543179065585202	0.767205015612787	729	463	C1	0.75	1	1	2	1	3	0.00271589532792601	0:0.95	0.95	0.75	FALSE	20000	FALSE	NA	NA	NA	0.00502122609211667	0.805947931406008	0.00502122609211667	0.805947931406008	566	373	C1	0.75	2	2	3	1	2	0.00251061304605834	0:0.95	0.95	0.75	FALSE	20000	FALSE	chr1:chr2:chr3:chr4:chr5:chr6:chr7:chr8:chr9:chr10:chr11:chr12:chr13:chr14:chr15:chr16:chr17:chr18:chr20:chr21:chr22:chrX:chr19	01:01:00	2	Haematological	NA
HAEM349-01_HAEM349-11	NA	0.0053218853665892	0.898035603495707	0.0053218853665892	0.898035603495707	1730	943	C1	0.75	2	2	3	1	3	0.0026609426832946	0:0.95	0.95	0.75	FALSE	20000	FALSE	NA	NA	NA	0.00492580756783163	0.924740989715114	0.00492580756783163	0.924740989715114	1699	819	C1	0.75	3	3	4	1	2	0.00246290378391581	0:0.95	0.95	0.75	FALSE	20000	FALSE	chr1:chr2:chr3:chr4:chr5:chr6:chr7:chr8:chr9:chr10:chr11:chr12:chr13:chr14:chr15:chr16:chr17:chr18:chr19:chr20:chr21:chr22:chrX	01:01:00	2	Haematological	NA
HAEM350-01_HAEM350-11	NA	0.00309152189409576	0.966748963422774	0.00309152189409577	0.966748963422774	732	340	C1	0.75	2	2	3	2	3	0.112885301769019:0.000885663057489239	0:0.95	0.95	0.75	FALSE	20000	FALSE	NA	NA	NA	0.00309607887825464	0.966966779057655	0.00309607887825464	0.966966779057655	729	339	C1	0.75	2	2	3	2	3	0.000892869371627634:0.11249754580109	0:0.95	0.95	0.75	FALSE	20000	FALSE	chr1:chr2:chr3:chr4:chr5:chr6:chr7:chr9:chr10:chr11:chr12:chr13:chr14:chr15:chr16:chr17:chr19:chr20:chr21:chr22:chrX:chr8:chr18	01:01:00	2	Haematological	NA
HAEM351-01_HAEM351-11	NA	0.00396068123717279	0.900876573619767	0.00396068123717279	0.900876573619767	618	462	C1	0.75	1	1	2	1	4	0.0019803406185864	0:0.95	0.95	0.75	FALSE	20000	FALSE	NA	NA	NA	0.0037170657046026	0.900237367354321	0.0037170657046026	0.900237367354321	581	457	C1	0.75	1	1	2	1	3	0.0018585328523013	0:0.95	0.95	0.75	FALSE	20000	FALSE	chr1:chr2:chr3:chr4:chr5:chr6:chr7:chr8:chr9:chr10:chr11:chr12:chr13:chr14:chr15:chr16:chr17:chr19:chr20:chr21:chr22:chrX:chr18	01:01:00	2	Haematological	NA
HAEM352-01_HAEM352-11	NA	0.00284735907445844	0.775537032786268	0.00284735907445844	0.775537032786268	3023	2215	C1	0.75	1	1	2	1	3	0.00142367953722922	0:0.95	0.95	0.75	FALSE	20000	FALSE	NA	NA	NA	0.00296904038801505	0.868669797029596	0.00296904038801505	0.868669797029596	1991	1454	C1	0.75	2	2	3	1	2	0.00148452019400752	0:0.95	0.95	0.75	FALSE	20000	FALSE	chr1:chr2:chr3:chr4:chr5:chr6:chr7:chr8:chr9:chr10:chr11:chr12:chr13:chr14:chr15:chr16:chr17:chr18:chr19:chr20:chrX:chr21:chr22	01:01:00	2	Haematological	NA
HAEM353-01_HAEM353-11	NA	0.00301717635395789	0.691932703331237	0.00301717635395789	0.691932703331237	1123	747	C1	0.75	2	2	3	1	3	0.00150858817697894	0:0.95	0.95	0.75	FALSE	20000	FALSE	NA	NA	NA	0.00283537125642389	0.819830081950406	0.00283537125642389	0.819830081950406	572	363	C1	0.75	2	2	3	1	2	0.00141768562821194	0:0.95	0.95	0.75	FALSE	20000	FALSE	chr1:chr2:chr3:chr4:chr5:chr6:chr7:chr8:chr9:chr10:chr11:chr12:chr13:chr14:chr15:chr16:chr17:chr18:chr19:chr20:chr21:chr22:chrX	01:01:00	2	Haematological	NA
HAEM354-01_HAEM354-11	NA	0.00349754941439058	0.689617618458228	0.00349754941439058	0.689617618458228	1218	699	C1	0.75	2	2	3	1	3	0.00174877470719529	0:0.95	0.95	0.75	FALSE	20000	FALSE	NA	NA	NA	0.003714354509759	0.768916569097281	0.003714354509759	0.768916569097281	821	466	C1	0.75	2	2	3	2	2	0.0621864066058066:0.000944928162559646	0:0.95	0.95	0.75	FALSE	20000	FALSE	chr1:chr2:chr3:chr4:chr5:chr6:chr7:chr8:chr9:chr10:chr11:chr12:chr13:chr14:chr15:chr16:chr17:chr18:chr19:chr20:chr21:chr22:chrX	01:01:00	2	Haematological	NA
HAEM355-01_HAEM355-11	NA	0.00248388618141802	0.577612632469462	0.00248388618141802	0.577612632469462	1510	1086	C1	0.75	2	2	3	1	2	0.00124194309070901	0:0.95	0.95	0.75	FALSE	20000	FALSE	NA	NA	NA	0.00245731207863399	0.57759045999187	0.00245731207863399	0.57759045999187	1502	1083	C1	0.75	2	2	3	1	2	0.00122865603931699	0:0.95	0.95	0.75	FALSE	20000	FALSE	chr1:chr2:chr3:chr4:chr5:chr6:chr7:chr8:chr9:chr10:chr11:chr12:chr13:chr14:chr15:chr16:chr17:chr19:chr20:chr21:chr22:chrX:chr18	01:01:00	2	Haematological	NA
HAEM356-01_HAEM356-11	NA	0.00328894190458068	0.375077470064886	0.00328894190458068	0.375077470064886	1256	1256	C1	0.75	1	1	2	2	3	0.0176146944619171:0.000961941442276204	0:0.95	0.95	0.75	FALSE	20000	FALSE	NA	NA	NA	0.00603347644280132	0.721583684237058	0.00603347644280132	0.721583684237058	640	181	C1	0.75	2	2	3	2	2	0.0700382403390245:0.0022254546373776	0:0.95	0.95	0.75	FALSE	20000	FALSE	chr1:chr2:chr3:chr4:chr5:chr6:chr7:chr9:chr10:chr11:chr12:chr13:chr14:chr15:chr16:chr17:chr18:chr19:chr20:chr21:chr22:chrX:chr8	01:01:00	2	Haematological	NA
HAEM357-01_HAEM357-11	NA	0.00299600532623169	0.795702544800588	0.00299600532623169	0.795702544800588	675	409	C1	0.75	1	1	2	1	2	0.00149800266311585	0:0.95	0.95	0.75	FALSE	20000	FALSE	NA	NA	NA	0.00301520164160978	0.79646115410003	0.00301520164160978	0.79646115410003	660	406	C1	0.75	1	1	2	1	2	0.00150760082080489	0:0.95	0.95	0.75	FALSE	20000	FALSE	chr1:chr2:chr3:chr4:chr5:chr6:chr7:chr8:chr9:chr10:chr11:chr12:chr13:chr14:chr15:chr16:chr17:chr19:chr20:chr21:chr22:chrX:chr18	01:01:00	2	Haematological	NA
HAEM358-01_HAEM358-11	NA	0.0035593220338983	0.842061488418842	0.0035593220338983	0.842061488418842	1463	938	C1	0.75	1	1	2	1	4	0.00177966101694915	0:0.95	0.95	0.75	FALSE	20000	FALSE	NA	NA	NA	0.00399339240787408	0.918414220005071	0.00399339240787408	0.918414220005072	1003	622	C1	0.75	2	2	3	2	3	0.0245914085510761:0.00107827573783705	0:0.95	0.95	0.75	FALSE	20000	FALSE	chr1:chr2:chr3:chr4:chr5:chr6:chr7:chr8:chr9:chr10:chr11:chr12:chr13:chr14:chr15:chr16:chr17:chr18:chr19:chr20:chr21:chr22:chrX	01:01:00	2	Haematological	NA
HAEM359-01_HAEM359-11	NA	0.00224393774882374	0.849771242638572	0.00224393774882374	0.849771242638572	1723	1330	C1	0.75	1	1	2	1	3	0.00112196887441187	0:0.95	0.95	0.75	FALSE	20000	FALSE	NA	NA	NA	0.00230549077803689	0.849161698065474	0.00230549077803689	0.849161698065474	1566	1209	C1	0.75	1	1	2	1	3	0.00115274538901844	0:0.95	0.95	0.75	FALSE	20000	FALSE	chr1:chr2:chr3:chr4:chr5:chr6:chr7:chr8:chr9:chr10:chr12:chr13:chr14:chr15:chr16:chr18:chr19:chr20:chr22:chrX:chr11:chr17:chr21	01:01:00	2	Haematological	NA
HAEM360-01_HAEM360-11	NA	0.00594965083028149	0.829019945324299	0.00594965083028149	0.829019945324299	1393	915	C1	0.75	1	1	2	2	3	0.00175404730610934:0.0837918353734169	0:0.95	0.95	0.75	FALSE	20000	FALSE	NA	NA	NA	0.00614830535581147	0.834191375205932	0.00614830535581147	0.834191375205932	1308	883	C1	0.75	1	1	2	2	3	0.00186804664735716:0.0865328685687976	0:0.95	0.95	0.75	FALSE	20000	FALSE	chr1:chr2:chr3:chr4:chr5:chr6:chr7:chr8:chr9:chr10:chr11:chr12:chr13:chr14:chr15:chr16:chr17:chr18:chr19:chr20:chr21:chr22:chrX	01:01:00	2	Haematological	NA
HAEM361-01_HAEM361-11	NA	0.00219017269511701	0.649977106237694	0.00219017269511701	0.649977106237694	1769	1501	C1	0.75	1	1	2	1	4	0.00109508634755851	0:0.95	0.95	0.75	FALSE	20000	FALSE	NA	NA	NA	0.00218829647555544	0.643995471113088	0.00218829647555544	0.643995471113088	1405	1283	C1	0.75	2	2	3	1	2	0.00109414823777772	0:0.95	0.95	0.75	FALSE	20000	FALSE	chr1:chr2:chr3:chr4:chr5:chr6:chr7:chr8:chr10:chr11:chr12:chr13:chr14:chr15:chr16:chr17:chr18:chr19:chr21:chr22:chrX:chr9:chr20	01:01:00	2	Haematological	NA
HAEM362-01_HAEM362-11	NA	0.00378289473684211	0.904540361762885	0.00378289473684211	0.904540361762885	1772	973	C1	0.75	3	3	4	1	3	0.00189144736842105	0:0.95	0.95	0.75	FALSE	20000	FALSE	NA	NA	NA	0.00371177552271334	0.907206106548369	0.00371177552271334	0.907206106548369	1135	942	C1	0.75	2	2	3	1	3	0.00185588776135667	0:0.95	0.95	0.75	FALSE	20000	FALSE	chr1:chr2:chr3:chr4:chr5:chr6:chr7:chr10:chr11:chr12:chr13:chr15:chr16:chr17:chr18:chr19:chr21:chr22:chrX:chr8:chr9:chr14:chr20	01:01:00	2	Haematological	NA
HAEM363-01_HAEM363-11	NA	0.00279276003708338	0.644788698030894	0.00279276003708338	0.644788698030894	1352	879	C1	0.75	2	2	3	2	3	0.109277700727452:0.000960559096914062	0:0.95	0.95	0.75	FALSE	20000	FALSE	NA	NA	NA	0.00313095172690077	0.781337303426774	0.00313095172690077	0.781337303426774	580	355	C1	0.75	2	2	3	2	2	0.000854142434823425:0.126617252198551	0:0.95	0.95	0.75	FALSE	20000	FALSE	chr1:chr2:chr3:chr4:chr5:chr6:chr8:chr9:chr10:chr11:chr12:chr13:chr14:chr15:chr16:chr17:chr18:chr19:chr22:chrX:chr7:chr20:chr21	01:01:00	2	Haematological	NA
HAEM364-01_HAEM364-11	NA	0.0426625101027595	0.922884195627109	0.0426625101027595	0.922884195627109	780	625	C1	0.75	1	1	2	1	3	0.0213312550513797	0:0.95	0.95	0.75	FALSE	20000	FALSE	NA	NA	NA	0.0469312864020469	0.958707100686504	0.0469312864020469	0.958707100686504	763	535	C1	0.75	3	3	4	1	3	0.0234656432010235	0:0.95	0.95	0.75	FALSE	20000	FALSE	chr1:chr2:chr3:chr4:chr5:chr6:chr7:chr8:chr9:chr10:chr11:chr12:chr13:chr14:chr15:chr16:chr17:chr18:chr19:chr21:chr22:chrX:chr20	01:01:00	2	Haematological	NA
HAEM365-01_HAEM365-11	NA	0.00428062902717073	0.795526105884014	0.00428062902717073	0.795526105884014	1039	778	C1	0.75	1	1	2	1	3	0.00214031451358536	0:0.95	0.95	0.75	FALSE	20000	FALSE	NA	NA	NA	0.00350294985250737	0.865871838238305	0.00350294985250737	0.865871838238305	750	569	C1	0.75	1	1	2	1	2	0.00175147492625369	0:0.95	0.95	0.75	FALSE	20000	FALSE	chr1:chr2:chr3:chr4:chr6:chr7:chr8:chr9:chr10:chr11:chr12:chr13:chr14:chr15:chr16:chr17:chr18:chr20:chr21:chr22:chrX:chr5:chr19	01:01:00	2	Haematological	NA
HAEM366-01_HAEM366-11	NA	0.0051650179462488	0.794347479654432	0.0051650179462488	0.794347479654432	1317	774	C2	0.75	3	3	4	1	2	0.0025825089731244	0:0.95	0.95	0.75	FALSE	20000	FALSE	NA	NA	NA	0.00512586607588888	0.797853308256171	0.00512586607588888	0.797853308256171	1272	780	C1	0.75	2	2	3	1	2	0.00256293303794444	0:0.95	0.95	0.75	FALSE	20000	FALSE	chr1:chr2:chr3:chr4:chr5:chr6:chr7:chr8:chr9:chr10:chr11:chr12:chr13:chr14:chr15:chr16:chr17:chr18:chr20:chr21:chr22:chrX:chr19	01:01:00	2	Haematological	NA
HAEM367-01_HAEM367-11	NA	0.00414569275604307	0.764648055617379	0.00414569275604307	0.764648055617379	880	721	C1	0.75	2	2	3	2	3	0.00126351421879346:0.0911875944900616	0:0.95	0.95	0.75	FALSE	20000	FALSE	NA	NA	NA	0.00417549742194667	0.832119791468177	0.00417549742194667	0.832119791468177	656	524	C1	0.75	2	2	3	1	2	0.00208774871097333	0:0.95	0.95	0.75	FALSE	20000	FALSE	chr1:chr2:chr3:chr4:chr5:chr6:chr7:chr8:chr9:chr10:chr11:chr12:chr13:chr14:chr15:chr17:chr18:chr19:chr20:chr21:chrX:chr16:chr22	01:01:00	2	Haematological	NA
HAEM368-01_HAEM368-11	NA	0.0154078888390856	0.816573222369455	0.0154078888390856	0.816573222369455	2423	1245	C1	0.75	2	2	3	1	3	0.00770394441954281	0:0.95	0.95	0.75	FALSE	20000	FALSE	NA	NA	NA	0.0154721938403153	0.817009960268861	0.0154721938403153	0.817009960268861	2345	1197	C1	0.75	2	2	3	1	3	0.00773609692015764	0:0.95	0.95	0.75	FALSE	20000	FALSE	chr1:chr2:chr3:chr4:chr5:chr6:chr7:chr8:chr9:chr10:chr11:chr12:chr13:chr14:chr16:chr17:chr18:chr19:chr21:chr22:chrX:chr15:chr20	01:01:00	2	Haematological	NA
HAEM369-01_HAEM369-11	NA	0.00308771310734214	0.925978855826078	0.00308771310734214	0.925978855826078	1860	784	C1	0.75	3	3	4	1	3	0.00154385655367107	0:0.95	0.95	0.75	FALSE	20000	FALSE	NA	NA	NA	0.00292307010939368	0.926508541112554	0.00292307010939368	0.926508541112554	1836	780	C1	0.75	3	3	4	1	3	0.00146153505469684	0:0.95	0.95	0.75	FALSE	20000	FALSE	chr1:chr2:chr3:chr4:chr5:chr6:chr7:chr8:chr9:chr10:chr11:chr12:chr13:chr14:chr16:chr17:chr19:chr21:chr22:chrX:chr15:chr18:chr20	01:01:00	2	Haematological	NA
HAEM370-01_HAEM370-11	NA	0.00443425461691567	0.738224957125531	0.00443425461691567	0.738224957125531	991	628	C1	0.75	2	2	3	1	2	0.00221712730845784	0:0.95	0.95	0.75	FALSE	20000	FALSE	NA	NA	NA	0.00445890884862773	0.738026145065922	0.00445890884862773	0.738026145065922	960	617	C1	0.75	2	2	3	1	2	0.00222945442431387	0:0.95	0.95	0.75	FALSE	20000	FALSE	chr1:chr2:chr3:chr4:chr5:chr6:chr7:chr8:chr9:chr10:chr11:chr12:chr13:chr14:chr16:chr19:chr20:chr22:chrX:chr15:chr17:chr18:chr21	01:01:00	2	Haematological	NA
HAEM371-01_HAEM371-11	NA	0.00257456523851161	0.833772029751344	0.00257456523851161	0.833772029751344	1339	704	C1	0.75	2	2	3	1	2	0.0012872826192558	0:0.95	0.95	0.75	FALSE	20000	FALSE	NA	NA	NA	0.00261306532663317	0.83431682686694	0.00261306532663317	0.83431682686694	1283	681	C1	0.75	2	2	3	1	2	0.00130653266331658	0:0.95	0.95	0.75	FALSE	20000	FALSE	chr1:chr2:chr3:chr4:chr5:chr6:chr7:chr9:chr10:chr11:chr12:chr13:chr14:chr15:chr16:chr17:chr18:chr20:chrX:chr8:chr19:chr21:chr22	01:01:00	2	Haematological	NA
HAEM372-01_HAEM372-11	NA	0.00319517492685203	0.911058550490654	0.00319517492685204	0.911058550490654	4026	2779	C1	0.75	1	1	2	1	3	0.00159758746342602	0:0.95	0.95	0.75	FALSE	20000	FALSE	NA	NA	NA	0.0031005986053634	0.916511452705356	0.0031005986053634	0.916511452705356	3858	2626	C1	0.75	3	3	4	1	3	0.0015502993026817	0:0.95	0.95	0.75	FALSE	20000	FALSE	chr1:chr2:chr3:chr4:chr5:chr6:chr7:chr8:chr9:chr10:chr11:chr12:chr13:chr14:chr16:chr17:chr19:chr20:chr21:chr22:chrX:chr15:chr18	01:01:00	2	Haematological	NA
HAEM373-01_HAEM373-11	NA	0.00832740622466702	0.74490902627656	0.00832740622466702	0.74490902627656	686	454	C1	0.75	2	2	3	2	2	0.00294277107976637:0.0995456203565953	0:0.95	0.95	0.75	FALSE	20000	FALSE	NA	NA	NA	0.00843579184519815	0.761906128867059	0.00843579184519815	0.761906128867059	681	439	C1	0.75	1	1	2	2	2	0.00297461366523875:0.103913068145245	0:0.95	0.95	0.75	FALSE	20000	FALSE	chr1:chr2:chr3:chr4:chr5:chr6:chr7:chr8:chr9:chr10:chr11:chr12:chr13:chr14:chr15:chr16:chr17:chr19:chr20:chr21:chr22:chrX:chr18	01:01:00	2	Haematological	NA
HAEM374-01_HAEM374-11	NA	0.00495465604954656	0.903635738778364	0.00495465604954656	0.903635738778364	1444	1213	C1	0.75	1	1	2	1	2	0.00247732802477328	0:0.95	0.95	0.75	FALSE	20000	FALSE	NA	NA	NA	0.00489883170286359	0.904970051018741	0.00489883170286359	0.904970051018741	1422	1204	C1	0.75	1	1	2	1	2	0.00244941585143179	0:0.95	0.95	0.75	FALSE	20000	FALSE	chr1:chr2:chr3:chr4:chr5:chr6:chr7:chr8:chr9:chr10:chr11:chr12:chr13:chr14:chr16:chr17:chr19:chr20:chr21:chr22:chrX:chr15:chr18	01:01:00	2	Haematological	NA
HAEM375-01_HAEM375-11	NA	0.00257698966741305	0.647840438182918	0.00257698966741305	0.647840438182918	3620	2254	C1	0.75	2	2	3	2	2	0.000546385925047059:0.0203257648634756	0:0.95	0.95	0.75	FALSE	20000	FALSE	NA	NA	NA	0.00260831324022262	0.650445903452229	0.00260831324022262	0.650445903452229	3468	2151	C1	0.75	2	2	3	1	2	0.00130415662011131	0:0.95	0.95	0.75	FALSE	20000	FALSE	chr1:chr2:chr3:chr4:chr5:chr6:chr7:chr8:chr9:chr10:chr11:chr12:chr14:chr15:chr16:chr19:chr21:chr22:chrX:chr13:chr17:chr18:chr20	01:01:00	2	Haematological	NA
HAEM376-01_HAEM376-11	NA	0.0983606557377049	0.855539539306487	0.0983606557377049	0.855539539306487	1148	593	C1	0.75	2	2	3	1	3	0.0491803278688525	0:0.95	0.95	0.75	FALSE	20000	FALSE	NA	NA	NA	0.0989403647116806	0.855642064421413	0.0989403647116806	0.855642064421413	1112	575	C1	0.75	2	2	3	1	3	0.0494701823558403	0:0.95	0.95	0.75	FALSE	20000	FALSE	chr1:chr2:chr3:chr4:chr5:chr6:chr7:chr8:chr9:chr10:chr11:chr12:chr13:chr14:chr15:chr16:chr17:chr18:chr19:chr20:chr21:chrX:chr22	01:01:00	2	Haematological	NA
HAEM377-01_HAEM377-11	NA	0.0314742317204361	0.844782428402849	0.0314742317204361	0.844782428402849	2002	1617	C1	0.75	1	1	2	1	2	0.015737115860218	0:0.95	0.95	0.75	FALSE	20000	FALSE	NA	NA	NA	0.0316817261078362	0.848736277762585	0.0316817261078362	0.848736277762585	1857	1578	C1	0.75	2	2	3	1	2	0.0158408630539181	0:0.95	0.95	0.75	FALSE	20000	FALSE	chr1:chr2:chr3:chr4:chr5:chr6:chr7:chr8:chr9:chr10:chr11:chr12:chr13:chr14:chr16:chr17:chr19:chr20:chr21:chrX:chr15:chr18:chr22	01:01:00	2	Haematological	NA
HAEM378-01_HAEM378-11	NA	0.00318901417158849	0.528961368415422	0.00318901417158849	0.528961368415422	2191	1071	C1	0.75	2	2	3	1	3	0.00159450708579424	0:0.95	0.95	0.75	FALSE	20000	FALSE	NA	NA	NA	0.00223440682426692	0.596162670983212	0.00334786998463017	0.688896744776129	1174	86	C1	0.75	3	3	4	2	3	0.070796317836819:0.00141700993712438	0:0.95	0.95	0.75	FALSE	20000	FALSE	chr1:chr2:chr3:chr4:chr5:chr6:chr7:chr8:chr9:chr10:chr11:chr12:chr13:chr14:chr15:chr16:chr17:chr18:chr19:chr20:chr21:chr22:chrX	02:01:00	3	Haematological	NA
HAEM379-01_HAEM379-11	NA	0.00498520696714136	0.76709512431608	0.00498520696714136	0.76709512431608	2426	487	C1	0.75	3	3	4	2	3	0.0751609745662445:0.00113987844523083	0:0.95	0.95	0.75	FALSE	20000	FALSE	NA	NA	NA	0.00505480268021183	0.769124224415596	0.00505480268021183	0.769124224415596	2119	417	C1	0.75	3	3	4	2	3	0.0855977245403491:0.00123114142280942	0:0.95	0.95	0.75	FALSE	20000	FALSE	chr1:chr2:chr3:chr4:chr5:chr6:chr7:chr8:chr9:chr10:chr11:chr12:chr13:chr14:chr15:chr16:chr17:chr18:chr19:chr20:chr21:chr22:chrX	01:01:00	2	Haematological	NA
HAEM380-01_HAEM380-11	NA	0.00525249014818402	0.53576437319599	0.00525249014818402	0.53576437319599	2764	930	C1	0.75	2	2	3	2	3	0.0105687751017123:0.00217564293632745	0:0.95	0.95	0.75	FALSE	20000	FALSE	NA	NA	NA	0.00575587165067813	0.567655625867169	0.00575587165067814	0.567655625867169	2406	734	C1	0.75	2	2	3	1	3	0.00287793582533907	0:0.95	0.95	0.75	FALSE	20000	FALSE	chr1:chr2:chr3:chr4:chr5:chr6:chr7:chr8:chr9:chr10:chr11:chr12:chr13:chr14:chr15:chr16:chr17:chr18:chr19:chr20:chr21:chr22:chrX	01:01:00	2	Haematological	NA
HAEM381-01_HAEM381-11	NA	0.00292387234801212	0.843936371360308	0.00292387234801212	0.843936371360308	634	470	C1	0.75	1	1	2	1	3	0.00146193617400606	0:0.95	0.95	0.75	FALSE	20000	FALSE	NA	NA	NA	0.00298985584623598	0.84415879390408	0.00298985584623598	0.84415879390408	630	471	C1	0.75	1	1	2	1	3	0.00149492792311799	0:0.95	0.95	0.75	FALSE	20000	FALSE	chr1:chr2:chr3:chr4:chr5:chr6:chr7:chr8:chr9:chr10:chr11:chr12:chr13:chr14:chr15:chr16:chr17:chr18:chr19:chr20:chr21:chr22:chrX	01:01:00	2	Haematological	NA
HAEM382-01_HAEM382-11	NA	0.00397740443858814	0.698125249723164	0.00397740443858814	0.698125249723164	3066	2640	C1	0.75	1	1	2	1	2	0.00198870221929407	0:0.95	0.95	0.75	FALSE	20000	FALSE	NA	NA	NA	0.00398796087283672	0.694101608353479	0.00398796087283672	0.694101608353479	2954	2569	C1	0.75	2	2	3	1	2	0.00199398043641836	0:0.95	0.95	0.75	FALSE	20000	FALSE	chr1:chr2:chr3:chr4:chr5:chr6:chr7:chr8:chr9:chr10:chr11:chr12:chr13:chr14:chr15:chr16:chr17:chr18:chr19:chr20:chr21:chr22:chrX	01:01:00	2	Haematological	NA
HAEM383-01_HAEM383-11	NA	0.00314463867365585	0.916031224406098	0.00314463867365585	0.916031224406098	4099	621	C1	0.75	3	3	4	2	3	0.000773711052202986:0.0328377010523088	0:0.95	0.95	0.75	FALSE	20000	FALSE	NA	NA	NA	0.00340071792934064	0.918047756727563	0.00340071792934064	0.918047756727563	3725	565	C1	0.75	3	3	4	1	3	0.00170035896467032	0:0.95	0.95	0.75	FALSE	20000	FALSE	chr1:chr2:chr3:chr4:chr5:chr6:chr7:chr8:chr9:chr10:chr11:chr12:chr13:chr14:chr15:chr16:chr17:chr18:chr19:chr20:chr21:chr22:chrX	01:01:00	2	Haematological	NA
HAEM384-01_HAEM384-11	NA	0.00357568533969011	0.790783219815714	0.00357568533969011	0.790783219815714	1246	1111	C1	0.75	1	1	2	1	2	0.00178784266984505	0:0.95	0.95	0.75	FALSE	20000	FALSE	NA	NA	NA	0.00354637693552076	0.79425184234547	0.00354637693552076	0.79425184234547	1188	1088	C1	0.75	1	1	2	2	2	0.0297843069197092:0.000404189268497035	0:0.95	0.95	0.75	FALSE	20000	FALSE	chr1:chr2:chr3:chr4:chr5:chr6:chr7:chr8:chr9:chr10:chr11:chr12:chr13:chr14:chr15:chr16:chr17:chr18:chr19:chr20:chr21:chr22:chrX	01:01:00	2	Haematological	NA
HAEM385-01_HAEM385-11	NA	0.0037131585054537	0.935963063963447	0.0037131585054537	0.935963063963447	3827	1069	C1	0.75	2	2	3	1	3	0.00185657925272685	0:0.95	0.95	0.75	FALSE	20000	FALSE	NA	NA	NA	0.00371660859465738	0.936189782757007	0.00371660859465738	0.936189782757007	3795	1068	C1	0.75	2	2	3	1	3	0.00185830429732869	0:0.95	0.95	0.75	FALSE	20000	FALSE	chr1:chr2:chr3:chr4:chr5:chr6:chr7:chr8:chr9:chr10:chr11:chr12:chr13:chr14:chr15:chr16:chr17:chr18:chr19:chr20:chr21:chr22:chrX	01:01:00	2	Haematological	NA
HAEM386-01_HAEM386-11	NA	0.0042936004906972	0.915634016693111	0.0042936004906972	0.915634016693111	3379	1512	C1	0.75	3	3	4	1	3	0.0021468002453486	0:0.95	0.95	0.75	FALSE	20000	FALSE	NA	NA	NA	0.00392506690454951	0.921639880927185	0.00392506690454951	0.921639880927185	3303	1417	C1	0.75	2	2	3	1	3	0.00196253345227475	0:0.95	0.95	0.75	FALSE	20000	FALSE	chr1:chr2:chr3:chr4:chr5:chr6:chr7:chr8:chr9:chr10:chr11:chr12:chr13:chr14:chr15:chr16:chr17:chr19:chr20:chr21:chrX:chr18:chr22	01:01:00	2	Haematological	NA
HAEM387-01_HAEM387-11	NA	0.00372595838471832	0.819815035708438	0.00372595838471832	0.819815035708438	1250	1136	C1	0.75	2	2	3	1	2	0.00186297919235916	0:0.95	0.95	0.75	FALSE	20000	FALSE	NA	NA	NA	0.00365896311442331	0.820566918103775	0.00365896311442331	0.820566918103775	1211	1107	C1	0.75	2	2	3	1	2	0.00182948155721165	0:0.95	0.95	0.75	FALSE	20000	FALSE	chr1:chr2:chr3:chr4:chr5:chr6:chr7:chr8:chr9:chr10:chr11:chr12:chr13:chr14:chr15:chr16:chr17:chr18:chr19:chr20:chr21:chr22:chrX	01:01:00	2	Haematological	NA
HAEM388-01_HAEM388-11	NA	0.00330341903870506	0.694834259628668	0.00330341903870506	0.694834259628668	2026	1536	C1	0.75	1	1	2	1	4	0.00165170951935253	0:0.95	0.95	0.75	FALSE	20000	FALSE	NA	NA	NA	0.00335917312661499	0.796580487573921	0.00335917312661499	0.796580487573921	1230	871	C1	0.75	1	1	2	1	3	0.00167958656330749	0:0.95	0.95	0.75	FALSE	20000	FALSE	chr1:chr2:chr3:chr4:chr5:chr6:chr7:chr8:chr9:chr10:chr11:chr12:chr13:chr14:chr15:chr16:chr17:chr18:chr19:chr20:chr21:chr22:chrX	01:01:00	2	Haematological	NA
HAEM389-01_HAEM389-11	NA	0.00352239884393064	0.565472837083482	0.00352239884393064	0.565472837083483	824	587	C1	0.75	2	2	3	1	2	0.00176119942196532	0:0.95	0.95	0.75	FALSE	20000	FALSE	NA	NA	NA	0.00364263803680982	0.591258369045338	0.00364263803680982	0.591258369045338	803	552	C1	0.75	1	1	2	1	2	0.00182131901840491	0:0.95	0.95	0.75	FALSE	20000	FALSE	chr1:chr2:chr3:chr4:chr5:chr6:chr7:chr8:chr9:chr10:chr11:chr12:chr13:chr14:chr15:chr16:chr17:chr18:chr19:chr20:chr21:chr22:chrX	01:01:00	2	Haematological	NA
HAEM390-01_HAEM390-11	NA	0.00438443060705707	0.843377282216596	0.00438443060705707	0.843377282216596	2598	2073	C1	0.75	1	1	2	1	2	0.00219221530352853	0:0.95	0.95	0.75	FALSE	20000	FALSE	NA	NA	NA	0.00436808386721025	0.844016796419242	0.00436808386721025	0.844016796419242	2471	1994	C1	0.75	1	1	2	1	2	0.00218404193360513	0:0.95	0.95	0.75	FALSE	20000	FALSE	chr1:chr2:chr3:chr4:chr5:chr6:chr7:chr8:chr9:chr10:chr11:chr12:chr13:chr14:chr15:chr16:chr17:chr18:chr19:chr20:chr22:chrX:chr21	01:01:00	2	Haematological	NA
HAEM391-01_HAEM391-11	NA	0.00518413961247273	0.860887356546741	0.00518413961247273	0.860887356546741	4086	1044	C1	0.75	2	2	3	1	3	0.00259206980623637	0:0.95	0.95	0.75	FALSE	20000	FALSE	NA	NA	NA	0.00504731861198738	0.862314299476112	0.00504731861198738	0.862314299476112	3977	1018	C1	0.75	2	2	3	1	3	0.00252365930599369	0:0.95	0.95	0.75	FALSE	20000	FALSE	chr1:chr2:chr3:chr4:chr5:chr6:chr7:chr8:chr9:chr10:chr11:chr12:chr13:chr14:chr15:chr16:chr17:chr18:chr19:chr20:chr21:chr22:chrX	01:01:00	2	Haematological	NA
HAEM392-01_HAEM392-11	NA	0.0127262804658562	0.815490394126804	0.0127262804658562	0.815490394126804	5334	2732	C1	0.75	3	3	4	1	2	0.00636314023292809	0:0.95	0.95	0.75	FALSE	20000	FALSE	NA	NA	NA	0.0126008239000242	0.816708489532619	0.0126008239000242	0.816708489532619	5167	2754	C1	0.75	2	2	3	1	2	0.00630041195001212	0:0.95	0.95	0.75	FALSE	20000	FALSE	chr1:chr2:chr3:chr4:chr5:chr6:chr7:chr8:chr9:chr10:chr11:chr12:chr13:chr14:chr15:chr16:chr17:chr18:chr19:chr20:chr21:chr22:chrX	01:01:00	2	Haematological	NA
HAEM393-01_HAEM393-11	NA	0.00299688162317588	0.3136080884804	0.00299688162317588	0.3136080884804	1590	1497	C1	0.75	1	1	2	1	1	0.00149844081158794	0:0.95	0.95	0.75	FALSE	20000	FALSE	NA	NA	NA	0.0029693799716683	0.31426278662389	0.0029693799716683	0.31426278662389	1581	1485	C1	0.75	1	1	2	1	1	0.00148468998583415	0:0.95	0.95	0.75	FALSE	20000	FALSE	chr1:chr2:chr3:chr4:chr5:chr6:chr7:chr8:chr9:chr10:chr11:chr12:chr13:chr14:chr15:chr16:chr17:chr18:chr19:chr20:chr21:chr22:chrX	01:01:00	2	Haematological	NA
HAEM394-01_HAEM394-11	NA	0.00460958724038209	0.9482093599273	0.00460958724038209	0.9482093599273	2747	2205	C1	0.75	2	2	3	1	3	0.00230479362019104	0:0.95	0.95	0.75	FALSE	20000	FALSE	NA	NA	NA	0.00463062289923478	0.948056701797819	0.00463062289923478	0.948056701797819	2681	2161	C1	0.75	2	2	3	1	3	0.00231531144961739	0:0.95	0.95	0.75	FALSE	20000	FALSE	chr1:chr2:chr3:chr4:chr5:chr6:chr7:chr8:chr10:chr11:chr12:chr13:chr14:chr15:chr16:chr17:chr18:chr19:chr20:chr22:chrX:chr9:chr21	01:01:00	2	Haematological	NA
HAEM395-01_HAEM395-11	NA	0.0029190369476527	0.6831698273642	0.0029190369476527	0.6831698273642	2791	2384	C1	0.75	2	2	3	1	2	0.00145951847382635	0:0.95	0.95	0.75	FALSE	20000	FALSE	NA	NA	NA	0.00295289023437015	0.699379412974017	0.00295289023437015	0.699379412974017	2573	2209	C1	0.75	1	1	2	1	2	0.00147644511718508	0:0.95	0.95	0.75	FALSE	20000	FALSE	chr1:chr2:chr3:chr4:chr5:chr6:chr7:chr8:chr9:chr10:chr11:chr12:chr13:chr14:chr15:chr16:chr17:chr18:chr19:chr20:chr21:chr22:chrX	01:01:00	2	Haematological	NA
HAEM396-01_HAEM396-11	NA	0.0126291352292513	0.904238588879963	0.0126291352292513	0.904238588879964	4105	3476	C1	0.75	1	1	2	1	2	0.00631456761462565	0:0.95	0.95	0.75	FALSE	20000	FALSE	NA	NA	NA	0.0125691027750271	0.904459614507581	0.0125691027750271	0.904459614507581	4037	3451	C1	0.75	1	1	2	1	2	0.00628455138751355	0:0.95	0.95	0.75	FALSE	20000	FALSE	chr1:chr2:chr3:chr4:chr5:chr6:chr7:chr8:chr9:chr10:chr11:chr12:chr13:chr14:chr16:chr17:chr18:chr19:chr20:chr21:chr22:chrX:chr15	01:01:00	2	Haematological	NA
HAEM397-01_HAEM397-11	NA	0.00283364206186867	0.790270647699107	0.00283364206186867	0.790270647699107	3226	1155	C1	0.75	3	3	4	2	3	0.00106994084895662:0.0157121952788952	0:0.95	0.95	0.75	FALSE	20000	FALSE	NA	NA	NA	0.00254264222904969	0.688567077684456	0.00254264222904969	0.688567077684456	3122	1986	C1	0.75	1	1	2	1	3	0.00127132111452484	0:0.95	0.95	0.75	FALSE	20000	FALSE	chr1:chr2:chr3:chr4:chr5:chr6:chr7:chr8:chr9:chr10:chr11:chr12:chr13:chr14:chr15:chr17:chr18:chr19:chr20:chr21:chr22:chrX:chr16	01:01:00	2	Haematological	NA
HAEM398-01_HAEM398-11	NA	0.00294666413324155	0.951349028990822	0.00294666413324155	0.951349028990822	6135	5107	C1	0.75	1	1	2	1	3	0.00147333206662077	0:0.95	0.95	0.75	FALSE	20000	FALSE	NA	NA	NA	0.00287381455149751	0.951037570499029	0.00287381455149751	0.951037570499029	5783	5090	C1	0.75	1	1	2	1	2	0.00143690727574875	0:0.95	0.95	0.75	FALSE	20000	FALSE	chr1:chr2:chr3:chr4:chr5:chr6:chr7:chr8:chr9:chr10:chr11:chr12:chr13:chr14:chr15:chr16:chr17:chr18:chr19:chr20:chr21:chr22:chrX	01:01:00	2	Haematological	NA
HAEM399-01_HAEM399-11	NA	0.00270340479642716	0.819402223269486	0.00270340479642716	0.819402223269486	8136	3873	C2	0.75	3	3	4	2	4	0.0179086223698654:0.000114368659957912	0:0.95	0.95	0.75	FALSE	20000	FALSE	NA	NA	NA	0.00133129940368881	0.696713008944948	0.00265905880397751	0.821250270696255	6580	3788	C1	0.75	2	2	3	1	3	0.00132952940198875	0:0.95	0.95	0.75	FALSE	20000	FALSE	chr1:chr2:chr3:chr4:chr5:chr6:chr7:chr8:chr9:chr10:chr11:chr12:chr13:chr14:chr15:chr16:chr17:chr18:chr19:chr20:chr21:chr22:chrX	02:02:00	4	Haematological	NA
HAEM400-01_HAEM400-11	NA	0.0833013877175496	0.694606842913267	0.0833013877175496	0.694606842913267	2499	877	C1	0.75	3	3	4	1	3	0.0416506938587748	0:0.95	0.95	0.75	FALSE	20000	FALSE	NA	NA	NA	0.0834907888521493	0.694663673772024	0.0834907888521493	0.694663673772024	2452	856	C1	0.75	3	3	4	1	3	0.0417453944260746	0:0.95	0.95	0.75	FALSE	20000	FALSE	chr1:chr2:chr3:chr4:chr5:chr6:chr7:chr8:chr10:chr11:chr12:chr13:chr14:chr15:chr17:chr18:chr19:chr21:chr22:chrX:chr9:chr16:chr20	01:01:00	2	Haematological	NA
HAEM401-01_HAEM401-11	NA	0.00455894058904407	0.823578667112641	0.00455894058904407	0.823578667112641	11481	9058	C2	0.75	2	2	3	1	3	0.00227947029452203	0:0.95	0.95	0.75	FALSE	20000	FALSE	NA	NA	NA	0.00451503029822963	0.823212019934168	0.00451503029822963	0.823212019934168	10616	8964	C1	0.75	1	1	2	1	2	0.00225751514911482	0:0.95	0.95	0.75	FALSE	20000	FALSE	chr1:chr2:chr3:chr4:chr5:chr6:chr7:chr8:chr9:chr10:chr11:chr12:chr13:chr14:chr15:chr16:chr17:chr18:chr19:chr20:chr21:chr22:chrX	01:01:00	2	Haematological	NA
HAEM402-01_HAEM402-11	NA	0.00295670538542767	0.100325331235895	0.00295670538542767	0.100325331235895	113	113	C1	0.75	1	1	2	1	1	0.00147835269271383	0:0.95	0.95	0.75	FALSE	20000	FALSE	NA	NA	NA	0.00295670538542767	0.100325331235895	0.00295670538542767	0.100325331235895	113	113	C1	0.75	1	1	2	1	1	0.00147835269271383	0:0.95	0.95	0.75	FALSE	20000	FALSE	chr1:chr2:chr3:chr4:chr5:chr6:chr7:chr8:chr9:chr10:chr11:chr12:chr13:chr14:chr15:chr16:chr17:chr18:chr19:chr20:chr21:chr22:chrX	01:01:00	2	Haematological	NA
HAEM403-01_HAEM403-11	NA	0.00231482159555627	0.842104407326817	0.00231482159555627	0.842104407326817	16438	1099	C1	0.63	3	3	4	2	4	0.0179603200688404:0.000141964202839758	0:0.95	0.95	0.75	TRUE	20000	FALSE	NA	NA	NA	0.00236965024873733	0.829662646717147	0.00236965024873733	0.829662646717147	8742	3294	C1	0.75	2	2	3	1	2	0.00118482512436866	0:0.95	0.95	0.75	FALSE	20000	FALSE	chr1:chr2:chr3:chr4:chr5:chr6:chr7:chr8:chr9:chr10:chr11:chr12:chr13:chr14:chr15:chr16:chr17:chr18:chr19:chr20:chr21:chr22:chrX	01:01:00	2	Haematological	NA
HAEM404-01_HAEM404-11	NA	0.0127516526044354	0.903406474943207	0.0127516526044354	0.903406474943208	1717	1234	C1	0.75	1	1	2	2	2	0.0401237641279718:0.00181133161764681	0:0.95	0.95	0.75	FALSE	20000	FALSE	NA	NA	NA	0.0127892231337016	0.904972191174675	0.0127892231337016	0.904972191174675	1604	1218	C1	0.75	2	2	3	2	2	0.00330134943708679:0.0550334884171526	0:0.95	0.95	0.75	FALSE	20000	FALSE	chr1:chr2:chr3:chr4:chr5:chr6:chr7:chr8:chr9:chr10:chr11:chr12:chr13:chr14:chr15:chr16:chr17:chr18:chr19:chr20:chr21:chr22:chrX	01:01:00	2	Haematological	NA
HAEM405-01_HAEM405-11	NA	0.204592901878914	0.631617864710503	0.204592901878914	0.631617864710503	153	22	C1	0.75	1	1	2	1	3	0.102296450939457	0:0.95	0.95	0.75	FALSE	20000	FALSE	NA	NA	NA	0.204592901878914	0.631617864710503	0.204592901878914	0.631617864710503	153	22	C1	0.75	1	1	2	1	3	0.102296450939457	0:0.95	0.95	0.75	FALSE	20000	FALSE	chr1:chr2:chr3:chr4:chr5:chr6:chr7:chr8:chr9:chr10:chr11:chr12:chr13:chr14:chr15:chr16:chr17:chr18:chr19:chr20:chr21:chr22:chrX	01:01:00	2	Haematological	NA
HAEM406-01_HAEM406-11	NA	0.00282836760386068	0.701768387367026	0.00282836760386068	0.701768387367026	8827	7713	C1	0.75	1	1	2	1	3	0.00141418380193034	0:0.95	0.95	0.75	FALSE	20000	FALSE	NA	NA	NA	0.00142153964700646	0.498454485120997	0.0028390434811449	0.665291458726886	5506	4880	C1	0.75	1	1	2	1	2	0.00141952174057245	0:0.95	0.95	0.75	FALSE	20000	FALSE	chr1:chr2:chr3:chr4:chr5:chr6:chr8:chr9:chr10:chr11:chr12:chr13:chr14:chr15:chr16:chr17:chr18:chr21:chr22:chrX:chr7:chr19:chr20	02:02:00	4	Haematological	NA
HAEM407-01_HAEM407-11	NA	0.00265206604499957	0.480578133223598	0.00265206604499957	0.480578133223598	5452	2506	C1	0.75	2	2	3	1	2	0.00132603302249979	0:0.95	0.95	0.75	FALSE	20000	FALSE	NA	NA	NA	0.00282042478049738	0.477034932048916	0.00282042478049738	0.477034932048916	4842	2178	C1	0.75	2	2	3	1	2	0.00141021239024869	0:0.95	0.95	0.75	FALSE	20000	FALSE	chr1:chr2:chr3:chr4:chr5:chr6:chr7:chr8:chr9:chr10:chr11:chr12:chr13:chr14:chr15:chr16:chr17:chr18:chr19:chr20:chr21:chr22:chrX	01:01:00	2	Haematological	NA
HAEM408-01_HAEM408-11	NA	0.00302903273789401	0.275344536860895	0.00302903273789401	0.275344536860895	1933	1933	C1	0.75	1	1	2	1	2	0.00151451636894701	0:0.95	0.95	0.75	FALSE	20000	FALSE	NA	NA	NA	0.000771307365985345	0.115817598335916	0.00154142581888247	0.207592349338533	67	67	C1	0.75	1	1	2	1	1	0.000770712909441233	0:0.95	0.95	0.75	FALSE	20000	FALSE	chr1:chr2:chr3:chr4:chr5:chr6:chr7:chr8:chr9:chr10:chr11:chr12:chr13:chr14:chr15:chr17:chr18:chr19:chr20:chr22:chrX:chr16:chr21	02:02:00	5	Haematological	NA
HAEM409-01_HAEM409-11	NA	0.00393845870376342	0.852635213764249	0.00393845870376342	0.852635213764249	1882	1358	C1	0.75	2	2	3	1	2	0.00196922935188171	0:0.95	0.95	0.75	FALSE	20000	FALSE	NA	NA	NA	0.00393922989207432	0.852923022420748	0.00393922989207432	0.852923022420748	1875	1357	C1	0.75	2	2	3	1	2	0.00196961494603716	0:0.95	0.95	0.75	FALSE	20000	FALSE	chr1:chr2:chr3:chr4:chr5:chr6:chr7:chr8:chr9:chr10:chr11:chr12:chr13:chr14:chr15:chr16:chr17:chr18:chr19:chr20:chr21:chr22:chrX	01:01:00	2	Haematological	NA
HAEM410-01_HAEM410-11	NA	0.003347747245083	0.113132858878479	0.003347747245083	0.113132858878479	211	132	C1	0.75	1	1	2	1	2	0.0016738736225415	0:0.95	0.95	0.75	FALSE	20000	FALSE	NA	NA	NA	0.003347747245083	0.113132858878479	0.003347747245083	0.113132858878479	211	132	C1	0.75	1	1	2	1	2	0.0016738736225415	0:0.95	0.95	0.75	FALSE	20000	FALSE	chr1:chr2:chr3:chr4:chr5:chr6:chr7:chr8:chr9:chr10:chr11:chr12:chr13:chr14:chr15:chr16:chr17:chr18:chr19:chr20:chr21:chr22:chrX	01:01:00	2	Haematological	NA
HAEM411-01_HAEM411-11	NA	0.00360612213671008	0.61862027602378	0.00360612213671008	0.61862027602378	11834	6867	C1	0.75	2	2	3	1	4	0.00180306106835504	0:0.95	0.95	0.75	FALSE	20000	FALSE	NA	NA	NA	0.00343094505898013	0.695107967186344	0.00343094505898013	0.695107967186344	8531	4937	C1	0.75	2	2	3	1	2	0.00171547252949006	0:0.95	0.95	0.75	FALSE	20000	FALSE	chr1:chr2:chr3:chr4:chr5:chr6:chr7:chr8:chr9:chr10:chr11:chr12:chr13:chr14:chr15:chr16:chr17:chr18:chr19:chr20:chr21:chr22:chrX	01:01:00	2	Haematological	NA
HAEM412-01_HAEM412-11	NA	0.00246836403083387	0.568955257492775	0.00246836403083387	0.568955257492775	8318	8312	C1	0.75	1	1	2	1	5	0.00123418201541693	0:0.95	0.95	0.75	FALSE	20000	FALSE	NA	NA	NA	0.00130326227124317	0.656111143397123	0.00260313197879132	0.792351583422432	2073	1378	C1	0.75	2	2	3	1	2	0.00130156598939566	0:0.95	0.95	0.75	FALSE	20000	FALSE	chr1:chr2:chr3:chr4:chr5:chr6:chr7:chr8:chr9:chr10:chr11:chr12:chr13:chr14:chr16:chr17:chr18:chr19:chr20:chr21:chr22:chrX	02:02:00	4	Haematological	NA
HAEM413-01_HAEM413-11	NA	0.0029148338544703	0.962494906151067	0.0029148338544703	0.962494906151067	4372	2958	C1	0.75	3	3	4	1	2	0.00145741692723515	0:0.95	0.95	0.75	FALSE	20000	FALSE	NA	NA	NA	0.00294258351611651	0.964802050124011	0.00294258351611651	0.964802050124012	4350	2892	C1	0.75	3	3	4	1	2	0.00147129175805826	0:0.95	0.95	0.75	FALSE	20000	FALSE	chr1:chr2:chr3:chr4:chr5:chr6:chr7:chr8:chr9:chr10:chr11:chr12:chr13:chr14:chr15:chr16:chr17:chr18:chr19:chr20:chr21:chr22:chrX	01:01:00	2	Haematological	NA
HAEM414-01_HAEM414-11	NA	0.00383581625899864	0.933385464606474	0.00383581625899864	0.933385464606474	18059	5878	C2	0.75	3	3	4	1	5	0.00191790812949932	0:0.95	0.95	0.75	FALSE	20000	FALSE	NA	NA	NA	0.00365920213289435	0.931491614495195	0.00365920213289435	0.931491614495195	13117	5908	C1	0.75	2	2	3	1	3	0.00182960106644717	0:0.95	0.95	0.75	FALSE	20000	FALSE	chr1:chr2:chr3:chr4:chr5:chr6:chr7:chr8:chr9:chr10:chr11:chr12:chr13:chr14:chr15:chr16:chr17:chr18:chr19:chr20:chr21:chr22:chrX	01:01:00	2	Haematological	NA
HAEM415-01_HAEM415-11	NA	0.00382363936644946	0.719266425983872	0.00382363936644946	0.719266425983872	6491	5129	C1	0.75	1	1	2	1	2	0.00191181968322473	0:0.95	0.95	0.75	FALSE	20000	FALSE	NA	NA	NA	0.00386011266028553	0.723029722532297	0.00386011266028553	0.723029722532297	6137	4943	C1	0.75	1	1	2	1	2	0.00193005633014277	0:0.95	0.95	0.75	FALSE	20000	FALSE	chr1:chr2:chr3:chr4:chr5:chr6:chr7:chr8:chr9:chr10:chr11:chr12:chr13:chr14:chr15:chr16:chr17:chr18:chr19:chr20:chr21:chr22:chrX	01:01:00	2	Haematological	NA
HAEM416-01_HAEM416-11	NA	0.00598802395209581	0.170436424668166	0.00598802395209581	0.170436424668166	19	19	C1	-0.0416334	1	1	2	1	1	0.0029940119760479	0:0.95	0.95	0.75	TRUE	20000	FALSE	NA	NA	NA	NA	NA	NA	NA	NA	NA	NA	NA	NA	NA	NA	NA	NA	NA	NA	NA	NA	NA	NA	NA	NA	NA	NA	Haematological	NA
HAEM417-01_HAEM417-11	NA	0.00304443313480328	0.147054465536308	0.00304443313480328	0.147054465536308	4053	4053	C1	0.75	1	1	2	1	1	0.00152221656740164	0:0.95	0.95	0.75	FALSE	20000	FALSE	NA	NA	NA	0.00267564180197434	0.137492172870644	0.00267564180197434	0.137492172870644	2677	2639	C1	0.75	1	1	2	1	1	0.00133782090098717	0:0.95	0.95	0.75	FALSE	20000	FALSE	chr1:chr2:chr3:chr4:chr5:chr6:chr7:chr8:chr9:chr10:chr11:chr12:chr14:chr15:chr18:chr19:chr20:chr21:chr22:chrX:chr13:chr16:chr17	01:01:00	2	Haematological	NA
HAEM418-01_HAEM418-11	NA	0.00309429150101268	0.84572470072608	0.00309429150101268	0.84572470072608	4410	3429	C1	0.75	1	1	2	1	4	0.00154714575050634	0:0.95	0.95	0.75	FALSE	20000	FALSE	NA	NA	NA	0.00285052114962757	0.863693578516375	0.00285052114962757	0.863693578516375	3242	2591	C1	0.75	1	1	2	1	2	0.00142526057481379	0:0.95	0.95	0.75	FALSE	20000	FALSE	chr1:chr2:chr3:chr4:chr5:chr6:chr7:chr8:chr9:chr10:chr11:chr12:chr13:chr14:chr15:chr16:chr17:chr18:chr19:chr20:chr21:chr22:chrX	01:01:00	2	Haematological	NA
HAEM419-01_HAEM419-11	NA	0.00240517527369236	0.875597551843746	0.00240517527369236	0.875597551843746	7054	4089	C1	0.75	1	1	2	1	4	0.00120258763684618	0:0.95	0.95	0.75	FALSE	20000	FALSE	NA	NA	NA	0.00121491234266179	0.77675023553441	0.00242687624342133	0.874349382372002	5947	3995	C1	0.75	2	2	3	1	2	0.00121343812171067	0:0.95	0.95	0.75	FALSE	20000	FALSE	chr1:chr2:chr3:chr4:chr5:chr6:chr7:chr8:chr9:chr10:chr11:chr12:chr13:chr14:chr15:chr16:chr17:chr18:chr19:chr20:chr21:chr22:chrX	02:02:00	4	Haematological	NA
HAEM420-01_HAEM420-11	NA	0.0723933637278017	0.778061019553074	0.0723933637278017	0.778061019553074	1248	1108	C1	0.75	2	2	3	2	2	0.00822877475012776:0.071244240639719	0:0.95	0.95	0.75	FALSE	20000	FALSE	NA	NA	NA	0.0722991163159714	0.781275004054522	0.0722991163159714	0.781275004054522	1230	1111	C1	0.75	2	2	3	2	2	0.0686240934819438:0.00550214674439784	0:0.95	0.95	0.75	FALSE	20000	FALSE	chr1:chr2:chr3:chr4:chr5:chr6:chr7:chr8:chr9:chr10:chr11:chr12:chr13:chr14:chr15:chr16:chr17:chr18:chr19:chr20:chr21:chr22:chrX	01:01:00	2	Haematological	NA
HAEM421-01_HAEM421-11	NA	0.00343676493372959	0.381611093176533	0.00343676493372959	0.381611093176533	4490	4344	C1	0.75	1	1	2	1	1	0.0017183824668648	0:0.95	0.95	0.75	FALSE	20000	FALSE	NA	NA	NA	0.00343737531841758	0.380870882654894	0.00343737531841758	0.380870882654894	4115	3986	C1	0.75	1	1	2	1	1	0.00171868765920879	0:0.95	0.95	0.75	FALSE	20000	FALSE	chr1:chr2:chr3:chr4:chr5:chr6:chr7:chr8:chr9:chr10:chr11:chr12:chr13:chr14:chr15:chr16:chr17:chr18:chr19:chr20:chr21:chr22:chrX	01:01:00	2	Haematological	NA
HAEM422-01_HAEM422-11	NA	0.00278961265192882	0.791798104650416	0.00278961265192882	0.791798104650416	10157	7276	C1	0.75	1	1	2	1	4	0.00139480632596441	0:0.95	0.95	0.75	FALSE	20000	FALSE	NA	NA	NA	0.0028012352764341	0.80871672089066	0.0028012352764341	0.80871672089066	8092	6471	C1	0.75	1	1	2	1	3	0.00140061763821705	0:0.95	0.95	0.75	FALSE	20000	FALSE	chr1:chr2:chr3:chr4:chr5:chr6:chr7:chr8:chr9:chr10:chr11:chr12:chr13:chr14:chr15:chr16:chr17:chr18:chr19:chr20:chr21:chrX:chr22	01:01:00	2	Haematological	NA
HAEM423-01_HAEM423-11	NA	0.00332118828363111	0.693459976377015	0.00332118828363111	0.693459976377015	7514	6444	C1	0.75	1	1	2	1	5	0.00166059414181556	0:0.95	0.95	0.75	FALSE	20000	FALSE	NA	NA	NA	0.00159016874314915	0.623284259726404	0.00317528824218509	0.767929900129082	2082	1711	C1	0.75	2	2	3	1	2	0.00158764412109255	0:0.95	0.95	0.75	FALSE	20000	FALSE	chr1:chr2:chr3:chr4:chr5:chr6:chr7:chr8:chr9:chr10:chr11:chr12:chr13:chr14:chr15:chr16:chr17:chr18:chr19:chr20:chr21:chr22:chrX	02:02:00	6	Haematological	NA
HAEM424-01_HAEM424-11	NA	0.00109081533488031	0.892110357407224	0.00109081533488031	0.892110357407224	1857	1656	C1	0.75	1	1	2	1	2	0.000545407667440154	0:0.95	0.95	0.75	FALSE	20000	FALSE	NA	NA	NA	0.00113363871378212	0.891689208237888	0.00113363871378212	0.891689208237888	1806	1616	C1	0.75	1	1	2	2	2	0.00038586166321932:0.114144740790975	0:0.95	0.95	0.75	FALSE	20000	FALSE	chr1:chr2:chr3:chr4:chr5:chr6:chr7:chr8:chr9:chr10:chr12:chr13:chr14:chr15:chr17:chr19:chr20:chr21:chr22:chrX:chr11:chr16:chr18	01:01:00	2	Haematological	NA
HAEM425-01_HAEM425-11	NA	0.0217391304347826	0.237275208937305	0.0217391304347826	0.237275208937305	87	87	C1	0.75	1	1	2	1	2	0.0108695652173913	0:0.95	0.95	0.75	FALSE	20000	FALSE	NA	NA	NA	0.0221135445460344	0.238552960959462	0.0221135445460344	0.238552960959462	86	86	C1	0.75	1	1	2	1	1	0.0110567722730172	0:0.95	0.95	0.75	FALSE	20000	FALSE	chr1:chr2:chr3:chr4:chr6:chr7:chr8:chr9:chr11:chr12:chr13:chr16:chr17:chr18:chrX:chr5:chr10:chr14:chr15:chr19:chr20:chr21:chr22	01:01:00	2	Haematological	NA
HAEM426-01_HAEM426-11	NA	0.00267513430044151	0.857200492148768	0.00267513430044151	0.857200492148768	1886	1498	C1	0.75	1	1	2	1	3	0.00133756715022075	0:0.95	0.95	0.75	FALSE	20000	FALSE	NA	NA	NA	0.0013839089136315	0.75445065604844	0.00276399271311012	0.860042034750289	1597	1296	C1	0.75	2	2	3	1	3	0.00138199635655506	0:0.95	0.95	0.75	FALSE	20000	FALSE	chr1:chr2:chr3:chr4:chr5:chr6:chr7:chr8:chr9:chr10:chr11:chr12:chr14:chr15:chr16:chr18:chr19:chr20:chr22:chrX:chr13:chr17:chr21	02:02:00	4	Haematological	NA
HAEM427-01_HAEM427-11	NA	0.00306132525757925	0.805070111832269	0.00306132525757925	0.805070111832269	2190	1736	C1	0.75	1	1	2	1	3	0.00153066262878962	0:0.95	0.95	0.75	FALSE	20000	FALSE	NA	NA	NA	0.00298459734584022	0.81123734329727	0.00298459734584022	0.81123734329727	1930	1607	C1	0.75	1	1	2	1	2	0.00149229867292011	0:0.95	0.95	0.75	FALSE	20000	FALSE	chr1:chr2:chr3:chr4:chr5:chr6:chr7:chr8:chr9:chr10:chr11:chr12:chr13:chr14:chr15:chr16:chr17:chr18:chr19:chr20:chr21:chr22:chrX	01:01:00	2	Haematological	NA
HAEM428-01_HAEM428-11	NA	0.00235091293785753	0.137747451102086	0.00235091293785753	0.137747451102086	972	972	C1	0.75	1	1	2	1	1	0.00117545646892877	0:0.95	0.95	0.75	FALSE	20000	FALSE	NA	NA	NA	0.00228548911437297	0.137696585425204	0.00228548911437297	0.137696585425204	967	967	C1	0.75	1	1	2	1	1	0.00114274455718648	0:0.95	0.95	0.75	FALSE	20000	FALSE	chr1:chr2:chr3:chr4:chr5:chr6:chr7:chr8:chr10:chr11:chr12:chr13:chr14:chr17:chr18:chr19:chr20:chr21:chr22:chr9:chr15:chr16:chrX	01:01:00	2	Haematological	NA
HAEM429-01_HAEM429-11	NA	0.00266523309432048	0.649454218523837	0.00266523309432048	0.649454218523837	5141	2138	C1	0.75	2	2	3	1	2	0.00133261654716024	0:0.95	0.95	0.75	FALSE	20000	FALSE	NA	NA	NA	0.00260395865616563	0.648465252027535	0.00260395865616563	0.648465252027535	4895	2028	C1	0.75	2	2	3	1	2	0.00130197932808282	0:0.95	0.95	0.75	FALSE	20000	FALSE	chr1:chr2:chr3:chr4:chr5:chr7:chr8:chr9:chr10:chr11:chr12:chr14:chr15:chr17:chr18:chr19:chr20:chr21:chr22:chrX:chr6:chr13:chr16	01:01:00	2	Haematological	NA
HAEM430-01_HAEM430-11	NA	0.00470928702972902	0.343472981886967	0.00470928702972902	0.343472981886967	1433	1143	C1	0.75	1	1	2	1	2	0.00235464351486451	0:0.95	0.95	0.75	FALSE	20000	FALSE	NA	NA	NA	0.0047512951977022	0.343762063205936	0.0047512951977022	0.343762063205936	1404	1121	C1	0.75	1	1	2	1	2	0.0023756475988511	0:0.95	0.95	0.75	FALSE	20000	FALSE	chr1:chr2:chr3:chr4:chr5:chr6:chr7:chr8:chr9:chr10:chr11:chr12:chr13:chr14:chr15:chr16:chr17:chr19:chr21:chr22:chrX:chr18:chr20	01:01:00	2	Haematological	NA
HAEM431-01_HAEM431-11	NA	0.00437204575307529	0.829648595363827	0.00437204575307529	0.829648595363827	5392	2947	C1	0.75	1	1	2	1	4	0.00218602287653765	0:0.95	0.95	0.75	FALSE	20000	FALSE	NA	NA	NA	0.0041343106988889	0.877940307809706	0.0041343106988889	0.877940307809706	3370	2068	C1	0.75	3	3	4	1	2	0.00206715534944445	0:0.95	0.95	0.75	FALSE	20000	FALSE	chr1:chr2:chr3:chr4:chr5:chr6:chr7:chr8:chr9:chr10:chr11:chr12:chr13:chr14:chr15:chr16:chr17:chr18:chr19:chr20:chr21:chr22:chrX	01:01:00	2	Haematological	NA
HAEM432-01_HAEM432-11	NA	0.00800999412110523	0.642287920459893	0.00800999412110523	0.642287920459893	1406	969	C1	0.75	1	1	2	1	3	0.00400499706055262	0:0.95	0.95	0.75	FALSE	20000	FALSE	NA	NA	NA	0.00802030830359442	0.642271602509454	0.00802030830359442	0.642271602509454	1398	967	C1	0.75	1	1	2	1	3	0.00401015415179721	0:0.95	0.95	0.75	FALSE	20000	FALSE	chr1:chr2:chr3:chr4:chr5:chr8:chr9:chr10:chr11:chr12:chr13:chr14:chr15:chr19:chr20:chr21:chr22:chrX:chr6:chr7:chr16:chr17:chr18	01:01:00	2	Haematological	NA
HAEM433-01_HAEM433-11	NA	0.00833333333333333	0.129365152274811	0.00833333333333333	0.129365152274811	85	68	C2	0.75	2	2	3	1	2	0.00416666666666667	0:0.95	0.95	0.75	FALSE	20000	FALSE	NA	NA	NA	0.0154929577464789	0.153117959362763	0.0154929577464789	0.153117959362763	79	26	C1	0.57	1	1	2	1	2	0.00774647887323944	0:0.95	0.95	0.75	TRUE	20000	FALSE	chr1:chr2:chr3:chr4:chr5:chr6:chr7:chr8:chr9:chr10:chr11:chr12:chr13:chr15:chr17:chr18:chr19:chr20:chr21:chr22:chrX:chr14:chr16	01:01:00	2	Haematological	NA
HAEM434-01_HAEM434-11	NA	0.00282992590942009	0.891538867164612	0.00282992590942009	0.891538867164612	3235	2581	C1	0.75	1	1	2	1	2	0.00141496295471004	0:0.95	0.95	0.75	FALSE	20000	FALSE	NA	NA	NA	0.00278895754208945	0.892861820592716	0.00278895754208945	0.892861820592716	3106	2536	C1	0.75	1	1	2	1	2	0.00139447877104473	0:0.95	0.95	0.75	FALSE	20000	FALSE	chr1:chr2:chr3:chr4:chr5:chr6:chr7:chr8:chr9:chr10:chr11:chr12:chr13:chr14:chr15:chr17:chr18:chr19:chr20:chr21:chr22:chrX:chr16	01:01:00	2	Haematological	NA
HAEM435-01_HAEM435-11	NA	0.00257497502458057	0.877219206670191	0.00257497502458057	0.877219206670191	2313	862	C1	0.75	2	2	3	2	3	0.000676887460831538:0.0237296093963547	0:0.95	0.95	0.75	FALSE	20000	FALSE	NA	NA	NA	0.00259851070431275	0.876590157894043	0.00259851070431275	0.876590157894044	2194	818	C1	0.75	2	2	3	1	3	0.00129925535215638	0:0.95	0.95	0.75	FALSE	20000	FALSE	chr1:chr2:chr3:chr4:chr5:chr6:chr7:chr8:chr9:chr10:chr11:chr12:chr13:chr14:chr15:chr16:chr17:chr18:chr21:chr22:chrX:chr19:chr20	01:01:00	2	Haematological	NA
HAEM436-01_HAEM436-11	NA	0.00319923600334249	0.242690595596619	0.00319923600334249	0.242690595596619	1517	1203	C1	0.75	1	1	2	1	1	0.00159961800167124	0:0.95	0.95	0.75	FALSE	20000	FALSE	NA	NA	NA	0.00306446317171938	0.24337123791951	0.00306446317171938	0.24337123791951	1343	1048	C1	0.75	1	1	2	1	1	0.00153223158585969	0:0.95	0.95	0.75	FALSE	20000	FALSE	chr1:chr2:chr3:chr4:chr5:chr6:chr7:chr8:chr9:chr10:chr11:chr12:chr13:chr14:chr15:chr16:chr17:chr18:chr19:chr20:chr21:chr22:chrX	01:01:00	2	Haematological	NA
HAEM437-01_HAEM437-11	NA	0.00540983606557377	0.326097781861617	0.00540983606557377	0.326097781861617	1092	970	C1	0.75	1	1	2	1	1	0.00270491803278689	0:0.95	0.95	0.75	FALSE	20000	FALSE	NA	NA	NA	0.00448668270995636	0.307400999248761	0.00448668270995636	0.307400999248761	740	653	C1	0.75	1	1	2	1	1	0.00224334135497818	0:0.95	0.95	0.75	FALSE	20000	FALSE	chr1:chr2:chr3:chr4:chr5:chr6:chr7:chr9:chr10:chr11:chr12:chr13:chr14:chr15:chr16:chr17:chr19:chr20:chr21:chr22:chrX:chr8:chr18	01:01:00	2	Haematological	NA
HAEM438-01_HAEM438-11	NA	0.00246790917485129	0.247077126691043	0.00246790917485129	0.247077126691043	2297	1681	C1	0.75	2	2	3	2	1	0.000907543276873925:0.010657076443863	0:0.95	0.95	0.75	FALSE	20000	FALSE	NA	NA	NA	0.00240891917767323	0.247306628226403	0.00240891917767323	0.247306628226403	2245	1639	C1	0.75	2	2	3	1	1	0.00120445958883662	0:0.95	0.95	0.75	FALSE	20000	FALSE	chr1:chr2:chr3:chr4:chr5:chr6:chr7:chr8:chr9:chr10:chr11:chr12:chr13:chr15:chr16:chr17:chr19:chr20:chr21:chr22:chrX:chr14:chr18	01:01:00	2	Haematological	NA
HAEM439-01_HAEM439-11	NA	0.00407071876122441	0.559955822510713	0.00407071876122441	0.559955822510713	5127	4644	C2	0.75	2	2	3	1	3	0.0020353593806122	0:0.95	0.95	0.75	FALSE	20000	FALSE	NA	NA	NA	0.0043105306263201	0.575537556746885	0.0043105306263201	0.575537556746885	3850	3674	C1	0.75	1	1	2	1	2	0.00215526531316005	0:0.95	0.95	0.75	FALSE	20000	FALSE	chr1:chr2:chr3:chr4:chr5:chr6:chr7:chr8:chr9:chr10:chr11:chr12:chr13:chr14:chr15:chr16:chr17:chr18:chr19:chr20:chr21:chr22:chrX	01:01:00	2	Haematological	NA
HAEM440-01_HAEM440-11	NA	0.031815688425672	0.258954252613438	0.031815688425672	0.258954252613438	414	31	C1	0.75	2	2	3	1	2	0.015907844212836	0:0.95	0.95	0.75	FALSE	20000	FALSE	NA	NA	NA	0.031815688425672	0.258954252613438	0.031815688425672	0.258954252613438	414	31	C1	0.75	2	2	3	1	2	0.015907844212836	0:0.95	0.95	0.75	FALSE	20000	FALSE	chr1:chr2:chr3:chr4:chr8:chr10:chr11:chr12:chr14:chr15:chr16:chr17:chr22:chrX:chr5:chr6:chr7:chr9:chr13:chr18:chr19:chr20:chr21	01:01:00	2	Haematological	NA
HAEM441-01_HAEM441-11	NA	0.131578947368421	0.439845307186937	0.131578947368421	0.439845307186937	217	15	C1	-0.0416334	2	2	3	1	2	0.0657894736842105	0:0.95	0.95	0.75	TRUE	20000	FALSE	NA	NA	NA	0.128256513026052	0.436489232641925	0.128256513026052	0.436489232641925	210	14	C1	-0.0416334	2	2	3	1	2	0.064128256513026	0:0.95	0.95	0.75	TRUE	20000	FALSE	chr1:chr2:chr3:chr4:chr5:chr6:chr7:chr9:chr10:chr11:chr12:chr14:chr15:chr22:chrX:chr8:chr13:chr16:chr17:chr18:chr19:chr20:chr21	01:01:00	2	Haematological	NA
HAEM442-01_HAEM442-11	NA	0.00210098584720523	0.759262826733365	0.00210098584720523	0.759262826733365	2990	1432	C1	0.75	2	2	3	1	3	0.00105049292360261	0:0.95	0.95	0.75	FALSE	20000	FALSE	NA	NA	NA	0.00204307078289997	0.758661019737126	0.00204307078289997	0.758661019737126	2891	1391	C1	0.75	2	2	3	1	3	0.00102153539144999	0:0.95	0.95	0.75	FALSE	20000	FALSE	chr1:chr2:chr3:chr4:chr6:chr7:chr8:chr9:chr10:chr11:chr13:chr14:chr16:chr17:chr18:chr19:chr20:chr22:chr5:chr12:chr15:chr21:chrX	01:01:00	2	Haematological	NA
HAEM443-01_HAEM443-11	NA	0.0330895542983303	0.896745962262057	0.0330895542983304	0.896745962262057	1364	1287	C1	0.75	2	2	3	1	2	0.0165447771491652	0:0.95	0.95	0.75	FALSE	20000	FALSE	NA	NA	NA	0.0332720848056537	0.89657661165106	0.0332720848056537	0.89657661165106	1321	1256	C1	0.75	2	2	3	1	2	0.0166360424028269	0:0.95	0.95	0.75	FALSE	20000	FALSE	chr1:chr3:chr5:chr6:chr7:chr8:chr9:chr10:chr12:chr13:chr14:chr16:chr17:chr18:chr19:chr20:chr22:chrX:chr2:chr4:chr11:chr15:chr21	01:01:00	2	Haematological	NA
HAEM444-01_HAEM444-11	NA	0.00681928884559182	0.218431360033605	0.00681928884559182	0.218431360033605	552	469	C1	0.75	1	1	2	1	1	0.00340964442279591	0:0.95	0.95	0.75	FALSE	20000	FALSE	NA	NA	NA	0.00676756490709979	0.217543278614302	0.00676756490709979	0.217543278614302	543	464	C1	0.75	1	1	2	1	1	0.0033837824535499	0:0.95	0.95	0.75	FALSE	20000	FALSE	chr1:chr2:chr3:chr4:chr5:chr6:chr7:chr8:chr9:chr10:chr11:chr12:chr13:chr14:chr15:chr16:chr17:chr18:chr19:chr21:chr22:chrX:chr20	01:01:00	2	Haematological	NA
HAEM445-01_HAEM445-11	NA	0.130552448309458	0.747589418294425	0.130552448309458	0.747589418294425	1182	729	C1	0.75	2	2	3	1	2	0.0652762241547288	0:0.95	0.95	0.75	FALSE	20000	FALSE	NA	NA	NA	0.130489788541478	0.747719441818951	0.130489788541478	0.747719441818951	1175	728	C1	0.75	2	2	3	1	2	0.0652448942707392	0:0.95	0.95	0.75	FALSE	20000	FALSE	chr1:chr2:chr3:chr4:chr5:chr6:chr7:chr8:chr9:chr10:chr11:chr12:chr13:chr14:chr15:chr16:chr17:chr18:chr19:chr20:chr21:chr22:chrX	01:01:00	2	Haematological	NA
HAEM446-01_HAEM446-11	NA	0.00359286768145738	0.516684943945717	0.00359286768145738	0.516684943945717	1334	921	C1	0.75	2	2	3	2	2	0.0214105125590142:0.00143408562866757	0:0.95	0.95	0.75	FALSE	20000	FALSE	NA	NA	NA	0.00358939656947836	0.517209637324381	0.00358939656947836	0.517209637324381	1328	922	C1	0.75	2	2	3	1	2	0.00179469828473918	0:0.95	0.95	0.75	FALSE	20000	FALSE	chr1:chr2:chr3:chr4:chr5:chr6:chr7:chr8:chr9:chr10:chr11:chr12:chr13:chr14:chr15:chr16:chr18:chr19:chr20:chr22:chrX:chr17:chr21	01:01:00	2	Haematological	NA
HAEM447-01_HAEM447-11	NA	0.00241702169215933	0.851232993025352	0.00241702169215933	0.851232993025352	3016	2182	C1	0.75	3	3	4	1	3	0.00120851084607966	0:0.95	0.95	0.75	FALSE	20000	FALSE	NA	NA	NA	0.00238405387470199	0.85099778007994	0.00238405387470199	0.85099778007994	2994	2165	C1	0.75	2	2	3	1	3	0.001192026937351	0:0.95	0.95	0.75	FALSE	20000	FALSE	chr1:chr2:chr3:chr4:chr5:chr6:chr7:chr8:chr9:chr10:chr11:chr12:chr13:chr14:chr15:chr16:chr17:chr18:chr19:chr20:chr21:chr22:chrX	01:01:00	2	Haematological	NA
HAEM448-01_HAEM448-11	NA	0.00254954224127941	0.932670721871743	0.00254954224127941	0.932670721871743	4622	726	C1	0.75	2	2	3	1	2	0.0012747711206397	0:0.95	0.95	0.75	FALSE	20000	FALSE	NA	NA	NA	0.00261676314328761	0.934166469525068	0.00261676314328761	0.934166469525068	4496	709	C1	0.75	2	2	3	1	2	0.0013083815716438	0:0.95	0.95	0.75	FALSE	20000	FALSE	chr1:chr2:chr3:chr4:chr5:chr6:chr7:chr8:chr9:chr10:chr11:chr12:chr13:chr14:chr15:chr16:chr17:chr18:chr19:chr20:chr21:chr22:chrX	01:01:00	2	Haematological	NA
HAEM449-01_HAEM449-11	NA	0.00336896557371661	0.68648814047329	0.00336896557371661	0.68648814047329	1575	1267	C1	0.75	1	1	2	2	2	0.0680587262885853:0.00112515686330559	0:0.95	0.95	0.75	FALSE	20000	FALSE	NA	NA	NA	0.00351067481583418	0.689032445423402	0.00351067481583418	0.689032445423402	1462	1200	C1	0.75	1	1	2	2	2	0.0843653105114282:0.00128100463598646	0:0.95	0.95	0.75	FALSE	20000	FALSE	chr1:chr2:chr3:chr4:chr5:chr6:chr7:chr8:chr9:chr10:chr11:chr12:chr13:chr14:chr15:chr16:chr18:chr19:chr20:chr21:chr22:chrX:chr17	01:01:00	2	Haematological	NA
HAEM450-01_HAEM450-11	NA	0.00307006111159383	0.931418331932529	0.00307006111159383	0.931418331932529	20920	3780	C1	0.75	3	3	4	1	4	0.00153503055579691	0:0.95	0.95	0.75	FALSE	20000	FALSE	NA	NA	NA	0.00151758614533119	0.873105871010173	0.0030305731348605	0.93225469475391	12482	3061	C1	0.75	3	3	4	1	3	0.00151528656743025	0:0.95	0.95	0.75	FALSE	20000	FALSE	chr1:chr2:chr3:chr4:chr5:chr6:chr7:chr8:chr9:chr10:chr11:chr12:chr13:chr14:chr15:chr16:chr17:chr18:chr19:chr20:chr21:chr22:chrX	02:02:00	4	Haematological	NA
HAEM451-01_HAEM451-11	NA	0.102462566514045	0.820513552859693	0.102462566514045	0.820513552859693	1310	1046	C1	0.75	1	1	2	1	2	0.0512312832570226	0:0.95	0.95	0.75	FALSE	20000	FALSE	NA	NA	NA	0.101874796625867	0.820218371413152	0.101874796625867	0.820218371413152	1278	1035	C1	0.75	1	1	2	1	2	0.0509373983129333	0:0.95	0.95	0.75	FALSE	20000	FALSE	chr1:chr2:chr3:chr4:chr5:chr6:chr7:chr8:chr9:chr10:chr11:chr12:chr13:chr14:chr15:chr16:chr17:chr18:chr19:chr20:chr21:chr22:chrX	01:01:00	2	Haematological	NA
HAEM452-01_HAEM452-11	NA	0.00253045817421157	0.861215997960382	0.00253045817421157	0.861215997960382	2276	1462	C1	0.75	2	2	3	2	2	0.0193801248589214:0.000769007045607859	0:0.95	0.95	0.75	FALSE	20000	FALSE	NA	NA	NA	0.00252412258057114	0.861047558459444	0.00252412258057114	0.861047558459444	2268	1457	C1	0.75	2	2	3	1	2	0.00126206129028557	0:0.95	0.95	0.75	FALSE	20000	FALSE	chr1:chr2:chr3:chr4:chr5:chr6:chr8:chr9:chr10:chr11:chr12:chr13:chr14:chr15:chr16:chr17:chr18:chr19:chr20:chrX:chr7:chr21:chr22	01:01:00	2	Haematological	NA
HAEM453-01_HAEM453-11	NA	0.00239209280434121	0.117015232355302	0.00239209280434121	0.117015232355302	4961	4801	C1	0.75	1	1	2	1	1	0.0011960464021706	0:0.95	0.95	0.75	FALSE	20000	FALSE	NA	NA	NA	0.00242101158710113	0.117700427541118	0.00242101158710113	0.117700427541118	4752	4603	C1	0.75	1	1	2	1	1	0.00121050579355056	0:0.95	0.95	0.75	FALSE	20000	FALSE	chr1:chr2:chr3:chr4:chr5:chr6:chr7:chr8:chr9:chr10:chr11:chr12:chr13:chr14:chr15:chr16:chr17:chr18:chr19:chr20:chr21:chr22:chrX	01:01:00	2	Haematological	NA
HAEM454-01_HAEM454-11	NA	0.00311136869719062	0.875996750882819	0.00311136869719062	0.875996750882819	2862	1791	C1	0.75	1	1	2	1	3	0.00155568434859531	0:0.95	0.95	0.75	FALSE	20000	FALSE	NA	NA	NA	0.00315743508783716	0.893992138188494	0.00315743508783716	0.893992138188494	2824	1625	C1	0.75	2	2	3	1	3	0.00157871754391858	0:0.95	0.95	0.75	FALSE	20000	FALSE	chr1:chr2:chr3:chr4:chr5:chr6:chr7:chr8:chr9:chr10:chr11:chr12:chr13:chr14:chr15:chr16:chr17:chr18:chr19:chr20:chr21:chr22:chrX	01:01:00	2	Haematological	NA
HAEM455-01_HAEM455-11	NA	0.111864406779661	0.638265780832123	0.111864406779661	0.638265780832123	956	18	C1	-0.0416334	2	2	3	1	1	0.0559322033898305	0:0.95	0.95	0.75	TRUE	20000	FALSE	NA	NA	NA	0.00254175744371823	0.139112141786972	0.00254175744371823	0.139112141786972	949	901	C1	0.75	1	1	2	1	1	0.00127087872185911	0:0.95	0.95	0.75	FALSE	20000	FALSE	chr1:chr2:chr3:chr4:chr5:chr6:chr7:chr8:chr9:chr10:chr11:chr12:chr13:chr14:chr15:chr16:chr17:chr18:chr19:chr20:chr21:chr22:chrX	01:01:00	2	Haematological	NA
HAEM456-01_HAEM456-11	NA	0.00297710747666128	0.526172844926847	0.00297710747666128	0.526172844926847	16037	12895	C2	0.75	3	3	4	2	3	0.00979374975255479:0.00123796178828913	0:0.95	0.95	0.75	FALSE	20000	FALSE	NA	NA	NA	0.00293239614246595	0.527589340584379	0.00293239614246595	0.527589340584379	13613	11925	C1	0.75	2	2	3	1	2	0.00146619807123297	0:0.95	0.95	0.75	FALSE	20000	FALSE	chr1:chr2:chr3:chr4:chr5:chr6:chr7:chr8:chr9:chr10:chr11:chr12:chr13:chr14:chr15:chr16:chr17:chr18:chr19:chr20:chr21:chr22:chrX	01:01:00	2	Haematological	NA
HAEM457-01_HAEM457-11	NA	0.00187161605133575	0.880692814267939	0.00187161605133575	0.880692814267939	2545	1325	C1	0.75	2	2	3	1	2	0.000935808025667877	0:0.95	0.95	0.75	FALSE	20000	FALSE	NA	NA	NA	NA	NA	NA	NA	NA	NA	NA	NA	NA	NA	NA	NA	NA	NA	NA	NA	NA	NA	NA	NA	NA	NA	NA	Haematological	NA
HAEM458-01_HAEM458-11	NA	0.00270144895898709	0.230375067946077	0.00270144895898709	0.230375067946077	9824	9824	C1	0.75	1	1	2	1	1	0.00135072447949355	0:0.95	0.95	0.75	FALSE	20000	FALSE	NA	NA	NA	0.00266963685866836	0.234304521278838	0.00266963685866836	0.234304521278838	9491	9133	C1	0.75	1	1	2	1	1	0.00133481842933418	0:0.95	0.95	0.75	FALSE	20000	FALSE	chr1:chr2:chr3:chr4:chr5:chr6:chr7:chr8:chr9:chr10:chr11:chr12:chr13:chr14:chr15:chr16:chr17:chr18:chr19:chr20:chr21:chr22:chrX	01:01:00	2	Haematological	NA
HAEM459-01_HAEM459-11	NA	0.00395601720360302	0.712991560505979	0.00395601720360302	0.712991560505979	26788	14441	C1	0.75	1	1	2	1	4	0.00197800860180151	0:0.95	0.95	0.75	FALSE	20000	FALSE	NA	NA	NA	0.00390405895834804	0.718050024214252	0.00390405895834804	0.718050024214252	19483	15792	C1	0.75	2	2	3	1	2	0.00195202947917402	0:0.95	0.95	0.75	FALSE	20000	FALSE	chr1:chr2:chr3:chr4:chr5:chr6:chr7:chr8:chr9:chr10:chr11:chr12:chr13:chr14:chr15:chr16:chr17:chr18:chr19:chr20:chr22:chrX:chr21	01:01:00	2	Haematological	NA
HAEM460-01_HAEM460-11	NA	0.0211951278340569	0.93006571531264	0.0211951278340569	0.93006571531264	4029	1738	C1	0.75	1	1	2	1	2	0.0105975639170285	0:0.95	0.95	0.75	FALSE	20000	FALSE	NA	NA	NA	0.0212836915987024	0.9321586847098	0.0212836915987024	0.9321586847098	3699	1730	C1	0.75	3	3	4	1	2	0.0106418457993512	0:0.95	0.95	0.75	FALSE	20000	FALSE	chr1:chr2:chr3:chr4:chr5:chr6:chr7:chr8:chr9:chr10:chr11:chr12:chr13:chr14:chr15:chr16:chr17:chr18:chr19:chr20:chr21:chr22:chrX	01:01:00	2	Haematological	NA
HAEM461-01_HAEM461-11	NA	0.00340131370577948	0.580597841448021	0.00340131370577948	0.580597841448021	7831	7295	C1	0.75	1	1	2	1	2	0.00170065685288974	0:0.95	0.95	0.75	FALSE	20000	FALSE	NA	NA	NA	0.00334595003785011	0.57346248762799	0.00334595003785011	0.57346248762799	7035	6637	C1	0.75	1	1	2	1	2	0.00167297501892506	0:0.95	0.95	0.75	FALSE	20000	FALSE	chr1:chr2:chr3:chr4:chr5:chr6:chr7:chr8:chr9:chr10:chr12:chr13:chr14:chr15:chr16:chr17:chr18:chr19:chr20:chr21:chr22:chrX:chr11	01:01:00	2	Haematological	NA
HAEM462-01_HAEM462-11	NA	0.00323179634013239	0.706627200806412	0.00323179634013239	0.706627200806412	4156	1816	C1	0.75	2	2	3	1	2	0.0016158981700662	0:0.95	0.95	0.75	FALSE	20000	FALSE	NA	NA	NA	0.00331655827769687	0.703524376608362	0.00331655827769687	0.703524376608362	3893	1788	C1	0.75	2	2	3	1	2	0.00165827913884843	0:0.95	0.95	0.75	FALSE	20000	FALSE	chr1:chr2:chr3:chr4:chr5:chr6:chr7:chr8:chr9:chr10:chr11:chr12:chr13:chr14:chr15:chr16:chr17:chr18:chr19:chr20:chr21:chr22:chrX	01:01:00	2	Haematological	NA
HAEM463-01_HAEM463-11	NA	0.0627450980392157	0.754874097250533	0.0627450980392157	0.754874097250533	243	132	C1	0.75	2	2	3	1	2	0.0313725490196078	0:0.95	0.95	0.75	FALSE	20000	FALSE	NA	NA	NA	0.0627450980392157	0.754503498075143	0.0627450980392157	0.754503498075143	242	132	C1	0.75	2	2	3	1	2	0.0313725490196078	0:0.95	0.95	0.75	FALSE	20000	FALSE	chr1:chr3:chr6:chr7:chr10:chr16:chrX:chr2:chr4:chr5:chr8:chr9:chr11:chr12:chr13:chr14:chr15:chr17:chr18:chr19:chr20:chr21:chr22	01:01:00	2	Haematological	NA
HAEM464-01_HAEM464-11	NA	0.00733115470094982	130231774218974	0.00733115470094982	130231774218974	6275	1459	C1	0.75	3	3	4	2	4	0.211903688648435:0.00193315061259235	0:0.95	0.95	0.75	FALSE	20000	FALSE	NA	NA	NA	0.00307428321285035	0.652829344929834	0.00307428321285035	0.652829344929834	2999	1396	C1	0.75	3	3	4	2	4	0.00186485723887373:0.166789226198425	0:0.95	0.95	0.75	FALSE	20000	FALSE	chr1:chr2:chr3:chr4:chr5:chr6:chr7:chr8:chr9:chr10:chr11:chr12:chr13:chr14:chr15:chr16:chr17:chr18:chr19:chr20:chr21:chrX:chr22	02:00:00	2	Haematological	NA
HAEM465-01_HAEM465-11	NA	0.0182909126100842	0.912599619662277	0.0182909126100842	0.912599619662277	1965	972	C1	0.75	2	2	3	1	2	0.0091454563050421	0:0.95	0.95	0.75	FALSE	20000	FALSE	NA	NA	NA	0.0182745641838352	0.912588105191506	0.0182745641838352	0.912588105191506	1904	949	C1	0.75	2	2	3	1	2	0.00913728209191759	0:0.95	0.95	0.75	FALSE	20000	FALSE	chr1:chr2:chr3:chr4:chr5:chr6:chr7:chr8:chr9:chr10:chr11:chr12:chr13:chr14:chr15:chr16:chr17:chr18:chr19:chr20:chr21:chrX:chr22	01:01:00	2	Haematological	NA
HAEM466-01_HAEM466-11	NA	0.00298757769332664	0.857946537333155	0.00298757769332664	0.857946537333155	1232	1099	C1	0.75	2	2	3	2	2	0.0186699666332072:0.000857998062307841	0:0.95	0.95	0.75	FALSE	20000	FALSE	NA	NA	NA	0.00299765807962529	0.857981996890524	0.00299765807962529	0.857981996890524	1225	1098	C1	0.75	2	2	3	1	2	0.00149882903981265	0:0.95	0.95	0.75	FALSE	20000	FALSE	chr1:chr2:chr3:chr4:chr5:chr6:chr7:chr8:chr9:chr10:chr11:chr12:chr13:chr14:chr15:chr16:chr17:chr18:chr19:chr20:chr21:chr22:chrX	01:01:00	2	Haematological	NA
HAEM467-01_HAEM467-11	NA	0.00818173905474802	0.946271426765041	0.00818173905474802	0.946271426765041	1328	1216	C1	0.75	2	2	3	1	3	0.00409086952737401	0:0.95	0.95	0.75	FALSE	20000	FALSE	NA	NA	NA	0.00808633177230286	0.946249322500278	0.00808633177230286	0.946249322500278	1309	1213	C1	0.75	1	1	2	1	2	0.00404316588615143	0:0.95	0.95	0.75	FALSE	20000	FALSE	chr1:chr2:chr3:chr4:chr5:chr6:chr7:chr8:chr9:chr10:chr11:chr12:chr13:chr14:chr15:chr16:chr17:chr18:chr19:chr20:chr21:chr22:chrX	01:01:00	2	Haematological	NA
HAEM468-01_HAEM468-11	NA	0.0038212126369894	0.605900281793055	0.0038212126369894	0.605900281793055	15433	15433	C1	0.75	1	1	2	1	3	0.0019106063184947	0:0.95	0.95	0.75	FALSE	20000	FALSE	NA	NA	NA	0.00186144755574997	0.573071016201523	0.00371597801330984	0.72860158289015	7597	5337	C1	0.75	3	3	4	2	2	0.001222436284366:0.0152834933369481	0:0.95	0.95	0.75	FALSE	20000	FALSE	chr1:chr2:chr3:chr4:chr5:chr6:chr7:chr8:chr9:chr10:chr11:chr12:chr13:chr14:chr15:chr16:chr17:chr18:chr19:chr21:chr22:chrX:chr20	02:02:00	4	Haematological	NA
HAEM469-01_HAEM469-11	NA	0.00303599782622556	0.550266104232687	0.00303599782622556	0.550266104232687	10045	10045	C1	0.75	1	1	2	1	4	0.00151799891311278	0:0.95	0.95	0.75	FALSE	20000	FALSE	NA	NA	NA	0.0032115629808423	0.844780138959586	0.0032115629808423	0.844780138959586	5422	3078	C1	0.75	3	3	4	2	3	0.00108423685267565:0.0237946719920595	0:0.95	0.95	0.75	FALSE	20000	FALSE	chr1:chr2:chr3:chr4:chr5:chr6:chr7:chr8:chr9:chr10:chr11:chr12:chr13:chr14:chr15:chr16:chr17:chr18:chr19:chr20:chr21:chr22:chrX	01:01:00	2	Haematological	NA
HAEM470-01_HAEM470-11	NA	0.00450859621435603	0.482937577953807	0.00450859621435603	0.482937577953807	4025	4025	C1	0.75	1	1	2	2	3	0.142254738965605:0.00144719787594561	0:0.95	0.95	0.75	FALSE	20000	FALSE	NA	NA	NA	0.00271970083290838	0.595327432561141	0.00407401120353081	0.688152976490125	1450	167	C1	0.75	2	2	3	1	3	0.00271600746902054	0:0.95	0.95	0.75	FALSE	20000	FALSE	chr1:chr2:chr3:chr4:chr5:chr6:chr7:chr8:chr9:chr10:chr11:chr12:chr13:chr14:chr15:chr16:chr17:chr18:chr19:chr20:chr21:chr22:chrX	02:01:00	3	Haematological	NA
HAEM471-01_HAEM471-11	NA	0.0184841586201694	0.930178851544981	0.0184841586201695	0.930178851544981	827	732	C1	0.75	2	2	3	2	2	0.0595241120440478:0.00168301701215319	0:0.95	0.95	0.75	FALSE	20000	FALSE	NA	NA	NA	0.0183800001448101	0.92995012047384	0.0183800001448101	0.92995012047384	816	733	C1	0.75	2	2	3	2	2	0.00291277360001873:0.0724417026033329	0:0.95	0.95	0.75	FALSE	20000	FALSE	chr1:chr2:chr3:chr4:chr5:chr6:chr7:chr8:chr9:chr10:chr11:chr12:chr13:chr14:chr15:chr16:chr17:chr18:chr19:chr20:chr21:chr22:chrX	01:01:00	2	Haematological	NA
HAEM472-01_HAEM472-11	NA	0.102110770340971	0.781400340548831	0.102110770340971	0.781400340548831	1110	253	C1	0.75	2	2	3	1	3	0.0510553851704853	0:0.95	0.95	0.75	FALSE	20000	FALSE	NA	NA	NA	0.102276900477415	0.781080266269809	0.102276900477415	0.781080266269809	1085	249	C1	0.75	2	2	3	1	3	0.0511384502387073	0:0.95	0.95	0.75	FALSE	20000	FALSE	chr1:chr2:chr3:chr4:chr5:chr6:chr7:chr8:chr9:chr10:chr11:chr12:chr13:chr14:chr15:chr16:chr17:chr18:chr19:chr20:chr21:chr22:chrX	01:01:00	2	Haematological	NA
HAEM473-01_HAEM473-11	NA	0.00323689826891155	0.521056316922978	0.00323689826891155	0.521056316922978	4914	3826	C1	0.75	1	1	2	1	2	0.00161844913445577	0:0.95	0.95	0.75	FALSE	20000	FALSE	NA	NA	NA	0.00327263732709249	0.521673034554528	0.00327263732709249	0.521673034554528	4593	3573	C1	0.75	1	1	2	1	2	0.00163631866354624	0:0.95	0.95	0.75	FALSE	20000	FALSE	chr1:chr2:chr3:chr4:chr5:chr6:chr7:chr8:chr9:chr10:chr11:chr12:chr13:chr14:chr15:chr16:chr17:chr18:chr19:chr20:chr21:chrX:chr22	01:01:00	2	Haematological	NA
HAEM474-01_HAEM474-11	NA	0.00228970836346108	0.113450140429475	0.00228970836346108	0.113450140429475	736	346	C1	0.75	1	1	2	1	1	0.00114485418173054	0:0.95	0.95	0.75	FALSE	20000	FALSE	NA	NA	NA	0.00222318285678997	0.113524710118554	0.00222318285678997	0.113524710118554	735	340	C1	0.75	1	1	2	1	1	0.00111159142839499	0:0.95	0.95	0.75	FALSE	20000	FALSE	chr1:chr2:chr3:chr4:chr5:chr6:chr7:chr8:chr9:chr10:chr11:chr12:chr13:chr14:chr15:chr16:chr17:chr18:chr19:chr20:chr21:chrX:chr22	01:01:00	2	Haematological	NA
HAEM475-01_HAEM475-11	NA	0.03947411994569	0.793117937555046	0.03947411994569	0.793117937555046	1631	1303	C1	0.75	1	1	2	1	2	0.019737059972845	0:0.95	0.95	0.75	FALSE	20000	FALSE	NA	NA	NA	0.0395336882078835	0.793273209381502	0.0395336882078835	0.793273209381502	1623	1302	C1	0.75	1	1	2	1	2	0.0197668441039418	0:0.95	0.95	0.75	FALSE	20000	FALSE	chr1:chr2:chr3:chr4:chr5:chr6:chr7:chr8:chr9:chr10:chr11:chr12:chr13:chr14:chr15:chr16:chr17:chr18:chr19:chr20:chr21:chr22:chrX	01:01:00	2	Haematological	NA
HAEM476-01_HAEM476-11	NA	0.00280554094336314	0.847581267345646	0.00280554094336314	0.847581267345646	4243	1657	C1	0.75	2	2	3	1	3	0.00140277047168157	0:0.95	0.95	0.75	FALSE	20000	FALSE	NA	NA	NA	0.00284958871915394	0.839601627001679	0.00284958871915394	0.839601627001679	3970	1648	C1	0.75	3	3	4	1	3	0.00142479435957697	0:0.95	0.95	0.75	FALSE	20000	FALSE	chr1:chr2:chr3:chr4:chr5:chr6:chr7:chr8:chr9:chr10:chr11:chr12:chr13:chr14:chr15:chr16:chr17:chr18:chr19:chr20:chr21:chr22:chrX	01:01:00	2	Haematological	NA
HAEM477-01_HAEM477-11	NA	0.00312093628088427	0.735576226693524	0.00312093628088427	0.735576226693524	14873	2638	C1	0.75	3	3	4	1	4	0.00156046814044213	0:0.95	0.95	0.75	FALSE	20000	FALSE	NA	NA	NA	0.0030819182106321	0.733231593360672	0.0030819182106321	0.733231593360672	9935	4622	C1	0.75	2	2	3	1	2	0.00154095910531605	0:0.95	0.95	0.75	FALSE	20000	FALSE	chr1:chr2:chr3:chr4:chr5:chr6:chr7:chr8:chr9:chr10:chr11:chr12:chr13:chr14:chr15:chr16:chr17:chr18:chr19:chr20:chr21:chr22:chrX	01:01:00	2	Haematological	NA
HAEM478-01_HAEM478-11	NA	0.00432070934776075	0.900237746056773	0.00432070934776075	0.900237746056773	4979	3843	C1	0.75	1	1	2	1	2	0.00216035467388037	0:0.95	0.95	0.75	FALSE	20000	FALSE	NA	NA	NA	0.00419605856294737	0.907708122086231	0.00419605856294737	0.907708122086231	4921	3700	C1	0.75	2	2	3	1	2	0.00209802928147369	0:0.95	0.95	0.75	FALSE	20000	FALSE	chr1:chr2:chr3:chr4:chr5:chr6:chr7:chr8:chr9:chr10:chr11:chr12:chr13:chr14:chr15:chr16:chr17:chr18:chr19:chr20:chr21:chr22:chrX	01:01:00	2	Haematological	NA
HAEM479-01_HAEM479-11	NA	0.00278530043484793	0.410791440905009	0.00278530043484793	0.410791440905009	17839	15697	C2	0.75	2	2	3	1	2	0.00139265021742396	0:0.95	0.95	0.75	FALSE	20000	FALSE	NA	NA	NA	0.00284143533832597	0.411543595583223	0.00284143533832597	0.411543595583223	13834	12856	C1	0.75	2	2	3	1	2	0.00142071766916298	0:0.95	0.95	0.75	FALSE	20000	FALSE	chr1:chr2:chr3:chr4:chr5:chr6:chr7:chr8:chr9:chr10:chr11:chr12:chr13:chr14:chr15:chr16:chr17:chr18:chr19:chr20:chr21:chr22:chrX	01:01:00	2	Haematological	NA
HAEM480-01_HAEM480-11	NA	0.00342345113643693	0.867023924707171	0.00342345113643693	0.867023924707171	5410	3394	C1	0.75	1	1	2	1	4	0.00171172556821847	0:0.95	0.95	0.75	FALSE	20000	FALSE	NA	NA	NA	0.00329304461192456	0.87080196478425	0.00329304461192456	0.87080196478425	4830	3240	C1	0.75	3	3	4	1	3	0.00164652230596228	0:0.95	0.95	0.75	FALSE	20000	FALSE	chr1:chr2:chr3:chr4:chr5:chr6:chr7:chr8:chr9:chr10:chr11:chr12:chr14:chr16:chr17:chr18:chr19:chr20:chr21:chrX:chr13:chr15:chr22	01:01:00	2	Haematological	NA
HAEM481-01_HAEM481-11	NA	0.00488620664582273	0.930964709072817	0.00488620664582273	0.930964709072817	5150	1182	C1	0.75	2	2	3	1	3	0.00244310332291136	0:0.95	0.95	0.75	FALSE	20000	FALSE	NA	NA	NA	0.00472487160674982	0.926807396656927	0.00472487160674982	0.926807396656927	4602	1170	C1	0.75	2	2	3	1	3	0.00236243580337491	0:0.95	0.95	0.75	FALSE	20000	FALSE	chr1:chr2:chr3:chr4:chr5:chr6:chr7:chr8:chr9:chr10:chr11:chr12:chr13:chr14:chr15:chr16:chr17:chr18:chr19:chr20:chr21:chr22:chrX	01:01:00	2	Haematological	NA
HAEM482-01_HAEM482-11	NA	0.00344507060410681	0.936617467448042	0.00344507060410681	0.936617467448042	339	244	C1	0.75	2	2	3	2	2	0.0366118438657519:0.000894220997141963	0:0.95	0.95	0.75	FALSE	20000	FALSE	NA	NA	NA	0.00340684956069571	0.933652823094469	0.00340684956069571	0.933652823094469	337	244	C1	0.75	2	2	3	1	2	0.00170342478034786	0:0.95	0.95	0.75	FALSE	20000	FALSE	chr1:chr2:chr3:chr4:chr5:chr6:chr7:chr8:chr9:chr10:chr11:chr12:chr13:chr14:chr15:chr16:chr17:chr18:chr19:chr20:chr21:chr22:chrX	01:01:00	2	Haematological	NA
HAEM483-01_HAEM483-11	NA	0.00423299898776111	0.866791992629378	0.00423299898776111	0.866791992629378	2511	1886	C1	0.75	1	1	2	1	3	0.00211649949388056	0:0.95	0.95	0.75	FALSE	20000	FALSE	NA	NA	NA	0.00412942807421172	0.884717936011289	0.00412942807421172	0.884717936011289	2136	1682	C1	0.75	1	1	2	1	2	0.00206471403710586	0:0.95	0.95	0.75	FALSE	20000	FALSE	chr1:chr2:chr3:chr4:chr5:chr6:chr7:chr8:chr9:chr10:chr11:chr12:chr13:chr14:chr15:chr16:chr17:chr18:chr19:chr20:chr21:chr22:chrX	01:01:00	2	Haematological	NA
HAEM484-01_HAEM484-11	NA	0.0173611111111111	0.15868470011699	0.0173611111111111	0.15868470011699	513	28	C1	0.69	1	1	2	1	1	0.00868055555555556	0:0.95	0.95	0.75	TRUE	20000	FALSE	NA	NA	NA	0.0139398385913426	0.16096804276209	0.0139398385913426	0.16096804276209	489	69	C1	0.66	1	1	2	1	1	0.00696991929567131	0:0.95	0.95	0.75	TRUE	20000	FALSE	chr1:chr2:chr3:chr4:chr5:chr6:chr7:chr8:chr9:chr10:chr11:chr12:chr13:chr15:chr16:chr17:chr19:chr20:chrX:chr14:chr18:chr21:chr22	01:01:00	2	Haematological	NA
HAEM485-01_HAEM485-11	NA	0.00426265615664132	0.543329168734131	0.00426265615664132	0.543329168734131	5419	4696	C2	0.75	3	3	4	2	2	0.0179107091365118:0.00159344847436044	0:0.95	0.95	0.75	FALSE	20000	FALSE	NA	NA	NA	0.00430998233958456	0.55285318816272	0.00430998233958456	0.552853188162721	4534	4109	C1	0.75	2	2	3	1	2	0.00215499116979228	0:0.95	0.95	0.75	FALSE	20000	FALSE	chr1:chr2:chr3:chr4:chr5:chr6:chr7:chr8:chr9:chr10:chr11:chr12:chr13:chr14:chr15:chr16:chr17:chr18:chr19:chr20:chr21:chr22:chrX	01:01:00	2	Haematological	NA
HAEM486-01_HAEM486-11	NA	0.0032142600236198	0.157915685876141	0.0032142600236198	0.157915685876141	24554	20000	C1	0.75	1	1	2	1	1	0.0016071300118099	0:0.95	0.95	0.75	FALSE	20000	FALSE	NA	NA	NA	0.00318048380857019	0.152191524717564	0.00318048380857019	0.152191524717564	20534	20000	C1	0.75	1	1	2	1	1	0.0015902419042851	0:0.95	0.95	0.75	FALSE	20000	FALSE	chr1:chr2:chr3:chr4:chr5:chr6:chr7:chr8:chr9:chr10:chr11:chr12:chr13:chr14:chr15:chr16:chr17:chr18:chr19:chr20:chr21:chr22:chrX	01:01:00	2	Haematological	NA
HAEM487-01_HAEM487-11	NA	0.00358791871305473	0.453019185520402	0.00358791871305473	0.453019185520402	832	673	C1	0.75	1	1	2	1	2	0.00179395935652737	0:0.95	0.95	0.75	FALSE	20000	FALSE	NA	NA	NA	0.00364865269013368	0.453222982955205	0.00364865269013368	0.453222982955205	816	662	C1	0.75	1	1	2	1	2	0.00182432634506684	0:0.95	0.95	0.75	FALSE	20000	FALSE	chr1:chr2:chr3:chr4:chr5:chr6:chr7:chr8:chr9:chr10:chr11:chr12:chr13:chr14:chr15:chr16:chr17:chr18:chr19:chr21:chr22:chrX:chr20	01:01:00	2	Haematological	NA
HAEM488-01_HAEM488-11	NA	0.00380589914367269	0.114273199090806	0.00380589914367269	0.114273199090806	1617	1617	C1	0.75	1	1	2	1	1	0.00190294957183635	0:0.95	0.95	0.75	FALSE	20000	FALSE	NA	NA	NA	0.00380589914367269	0.114273199090806	0.00380589914367269	0.114273199090806	1617	1617	C1	0.75	1	1	2	1	1	0.00190294957183635	0:0.95	0.95	0.75	FALSE	20000	FALSE	chr1:chr2:chr3:chr4:chr5:chr6:chr7:chr8:chr9:chr10:chr11:chr12:chr13:chr14:chr15:chr16:chr17:chr18:chr19:chr20:chr21:chr22:chrX	01:01:00	2	Haematological	NA
HAEM489-01_HAEM489-11	NA	0.0049685979625257	0.786836185638102	0.0049685979625257	0.786836185638103	1561	1422	C1	0.75	2	2	3	2	2	0.0716836678719402:0.00153775685653393	0:0.95	0.95	0.75	FALSE	20000	FALSE	NA	NA	NA	0.00492621280593451	0.787136505076343	0.00492621280593451	0.787136505076343	1552	1419	C1	0.75	2	2	3	2	2	0.00162994872877903:0.0843952421538612	0:0.95	0.95	0.75	FALSE	20000	FALSE	chr1:chr2:chr5:chr6:chr7:chr8:chr9:chr10:chr11:chr14:chr15:chr16:chr17:chr18:chr19:chr20:chr21:chr22:chrX:chr3:chr4:chr12:chr13	01:01:00	2	Haematological	NA
HAEM490-01_HAEM490-11	NA	0.0245398773006135	0.236268715700073	0.0245398773006135	0.236268715700073	30	30	C1	0.75	1	1	2	1	2	0.0122699386503067	0:0.95	0.95	0.75	FALSE	20000	FALSE	NA	NA	NA	NA	NA	NA	NA	NA	NA	NA	NA	NA	NA	NA	NA	NA	NA	NA	NA	NA	NA	NA	NA	NA	NA	NA	Haematological	NA
HAEM491-01_HAEM491-11	NA	0.00254958731256212	0.404733159674224	0.00254958731256212	0.404733159674224	18471	15972	C1	0.75	2	2	3	1	2	0.00127479365628106	0:0.95	0.95	0.75	FALSE	20000	FALSE	NA	NA	NA	0.00253962752129688	0.403566283378809	0.00253962752129688	0.403566283378809	17062	14807	C1	0.75	2	2	3	1	2	0.00126981376064844	0:0.95	0.95	0.75	FALSE	20000	FALSE	chr1:chr2:chr3:chr4:chr5:chr6:chr7:chr8:chr9:chr10:chr11:chr12:chr13:chr14:chr15:chr16:chr17:chr18:chr19:chr20:chr21:chr22:chrX	01:01:00	2	Haematological	NA
HAEM492-01_HAEM492-11	NA	0.0102564102564103	0.215567373692163	0.0102564102564103	0.215567373692163	85	85	C1	0.75	1	1	2	1	1	0.00512820512820513	0:0.95	0.95	0.75	FALSE	20000	FALSE	NA	NA	NA	0.0103473762010347	0.21429856086699	0.0103473762010347	0.21429856086699	84	84	C1	0.75	1	1	2	1	1	0.00517368810051737	0:0.95	0.95	0.75	FALSE	20000	FALSE	chr1:chr2:chr3:chr4:chr5:chr6:chr7:chr8:chr9:chr10:chr11:chr12:chr13:chr14:chr15:chr16:chr17:chr18:chr19:chr20:chr21:chr22:chrX	01:01:00	2	Haematological	NA
HAEM493-01_HAEM493-11	NA	0.0045196389071561	0.939887564408243	0.0045196389071561	0.939887564408243	7970	1581	C2	0.75	3	3	4	1	5	0.00225981945357805	0:0.95	0.95	0.75	FALSE	20000	FALSE	NA	NA	NA	0.00206379096246116	0.866080802021474	0.00411908100277514	0.928235048646632	5101	3274	C1	0.75	2	2	3	1	3	0.00205954050138757	0:0.95	0.95	0.75	FALSE	20000	FALSE	chr1:chr2:chr3:chr4:chr5:chr6:chr7:chr8:chr9:chr10:chr11:chr12:chr13:chr14:chr15:chr16:chr17:chr18:chr19:chr20:chr21:chr22:chrX	02:02:00	4	Haematological	NA
HAEM494-01_HAEM494-11	NA	0.00366228500425087	0.920119382309606	0.00366228500425087	0.920119382309606	4198	2010	C1	0.75	2	2	3	1	3	0.00183114250212543	0:0.95	0.95	0.75	FALSE	20000	FALSE	NA	NA	NA	0.00358434618267132	0.918660422269517	0.00358434618267132	0.918660422269517	4037	2016	C1	0.75	2	2	3	1	3	0.00179217309133566	0:0.95	0.95	0.75	FALSE	20000	FALSE	chr1:chr2:chr3:chr4:chr5:chr6:chr7:chr8:chr9:chr10:chr11:chr12:chr13:chr14:chr15:chr16:chr17:chr18:chr19:chr20:chr21:chr22:chrX	01:01:00	2	Haematological	NA
HAEM495-01_HAEM495-11	NA	0.0135758484905307	0.9322022070228	0.0135758484905307	0.9322022070228	1701	1539	C1	0.75	1	1	2	1	2	0.00678792424526533	0:0.95	0.95	0.75	FALSE	20000	FALSE	NA	NA	NA	0.0136365348635719	0.932407696807243	0.0136365348635719	0.932407696807243	1682	1532	C1	0.75	1	1	2	1	2	0.00681826743178593	0:0.95	0.95	0.75	FALSE	20000	FALSE	chr1:chr2:chr3:chr4:chr5:chr6:chr7:chr8:chr9:chr10:chr11:chr12:chr13:chr15:chr16:chr17:chr18:chr19:chr20:chr21:chrX:chr14:chr22	01:01:00	2	Haematological	NA
HAEM496-01_HAEM496-11	NA	0.0104397342613097	0.182736699511959	0.0104397342613097	0.182736699511959	123	123	C1	0.75	1	1	2	1	1	0.00521986713065486	0:0.95	0.95	0.75	FALSE	20000	FALSE	NA	NA	NA	0.010484511517077	0.181792964750372	0.010484511517077	0.181792964750372	122	122	C1	0.75	1	1	2	1	1	0.00524225575853852	0:0.95	0.95	0.75	FALSE	20000	FALSE	chr1:chr2:chr3:chr4:chr5:chr6:chr7:chr8:chr9:chr10:chr11:chr12:chr13:chr15:chr16:chr17:chr18:chr19:chr21:chrX:chr14:chr20:chr22	01:01:00	2	Haematological	NA
HAEM497-01_HAEM497-11	NA	0.00181725886931057	0.95241404828437	0.00181725886931057	0.95241404828437	1008	508	C1	0.75	2	2	3	2	3	0.0239324036763359:0.00060933301662823	0:0.95	0.95	0.75	FALSE	20000	FALSE	NA	NA	NA	0.00189363587207411	0.952668387364365	0.00189363587207411	0.952668387364365	980	499	C1	0.75	2	2	3	2	3	0.00940271732624341:0.000631281758571265	0:0.95	0.95	0.75	FALSE	20000	FALSE	chr1:chr2:chr3:chr4:chr5:chr6:chr7:chr8:chr9:chr10:chr11:chr12:chr13:chr14:chr15:chr16:chr17:chr18:chr19:chr20:chr21:chr22:chrX	01:01:00	2	Haematological	NA
HAEM498-01_HAEM498-11	NA	0.00408889443785505	0.91305080648868	0.00408889443785505	0.91305080648868	5089	1860	C1	0.75	2	2	3	1	3	0.00204444721892752	0:0.95	0.95	0.75	FALSE	20000	FALSE	NA	NA	NA	0.0040203570459948	0.914165047518125	0.0040203570459948	0.914165047518125	4979	1818	C1	0.75	2	2	3	1	3	0.0020101785229974	0:0.95	0.95	0.75	FALSE	20000	FALSE	chr1:chr2:chr3:chr4:chr5:chr6:chr7:chr8:chr9:chr10:chr11:chr12:chr13:chr14:chr15:chr16:chr17:chr18:chr19:chr20:chr21:chr22:chrX	01:01:00	2	Haematological	NA
HAEM499-01_HAEM499-11	NA	0.00428445876666178	0.284712402737329	0.00428445876666178	0.284712402737329	1185	908	C1	0.75	1	1	2	1	2	0.00214222938333089	0:0.95	0.95	0.75	FALSE	20000	FALSE	NA	NA	NA	0.00535430832286953	0.2701930581833	0.00535430832286953	0.2701930581833	840	671	C1	0.75	2	2	3	1	2	0.00267715416143477	0:0.95	0.95	0.75	FALSE	20000	FALSE	chr1:chr2:chr3:chr4:chr5:chr6:chr7:chr8:chr9:chr10:chr11:chr12:chr13:chr14:chr15:chr16:chr17:chr18:chr19:chr20:chr21:chr22:chrX	01:01:00	2	Haematological	NA
HAEM500-01_HAEM500-11	NA	0.0030110899009181	0.855185645592812	0.0030110899009181	0.855185645592812	3469	3180	C1	0.75	1	1	2	1	2	0.00150554495045905	0:0.95	0.95	0.75	FALSE	20000	FALSE	NA	NA	NA	0.00305348953259036	0.855454944198507	0.00305348953259036	0.855454944198507	3228	3039	C1	0.75	1	1	2	1	2	0.00152674476629518	0:0.95	0.95	0.75	FALSE	20000	FALSE	chr1:chr2:chr3:chr4:chr5:chr6:chr7:chr8:chr9:chr10:chr11:chr12:chr13:chr14:chr15:chr16:chr17:chr18:chr20:chr21:chr22:chrX:chr19	01:01:00	2	Haematological	NA
HAEM501-01_HAEM501-11	NA	0.0129713423831071	0.182347801691746	0.0129713423831071	0.182347801691746	119	119	C1	0.75	1	1	2	1	1	0.00648567119155354	0:0.95	0.95	0.75	FALSE	20000	FALSE	NA	NA	NA	0.0131950989632422	0.183458482478231	0.0131950989632422	0.183458482478231	115	115	C1	0.75	1	1	2	1	1	0.00659754948162111	0:0.95	0.95	0.75	FALSE	20000	FALSE	chr1:chr2:chr3:chr4:chr5:chr6:chr7:chr8:chr9:chr10:chr11:chr12:chr13:chr14:chr15:chr16:chr17:chr18:chr19:chr20:chr22:chrX:chr21	01:01:00	2	Haematological	NA
HAEM502-01_HAEM502-11	NA	0.00593325960643882	0.561931370430687	0.00593325960643882	0.561931370430687	6438	6022	C2	0.75	2	2	3	1	3	0.00296662980321941	0:0.95	0.95	0.75	FALSE	20000	FALSE	NA	NA	NA	0.00595959656278178	0.562822998349829	0.00595959656278178	0.562822998349829	6301	5890	C1	0.75	1	1	2	1	2	0.00297979828139089	0:0.95	0.95	0.75	FALSE	20000	FALSE	chr1:chr2:chr3:chr4:chr5:chr6:chr7:chr9:chr10:chr11:chr12:chr13:chr14:chr16:chr17:chr18:chr19:chr20:chr21:chrX:chr8:chr15:chr22	01:01:00	2	Haematological	NA
HAEM503-01_HAEM503-11	NA	0.00503824070081474	0.92468428780592	0.00503824070081474	0.92468428780592	914	753	C1	0.75	1	1	2	1	2	0.00251912035040737	0:0.95	0.95	0.75	FALSE	20000	FALSE	NA	NA	NA	0.00494689396221089	0.925872991294709	0.00494689396221089	0.925872991294709	903	749	C1	0.75	1	1	2	2	2	0.0649004785965468:0.00175162422427276	0:0.95	0.95	0.75	FALSE	20000	FALSE	chr1:chr2:chr3:chr4:chr5:chr6:chr7:chr8:chr9:chr10:chr11:chr12:chr13:chr14:chr15:chr16:chr17:chr18:chr19:chr20:chr21:chr22:chrX	01:01:00	2	Haematological	NA
HAEM504-01_HAEM504-11	NA	0.00349510991200908	0.923632141237712	0.00349510991200908	0.923632141237712	1246	950	C1	0.75	2	2	3	1	2	0.00174755495600454	0:0.95	0.95	0.75	FALSE	20000	FALSE	NA	NA	NA	0.0034965034965035	0.923223391407399	0.0034965034965035	0.923223391407399	1237	949	C1	0.75	2	2	3	1	2	0.00174825174825175	0:0.95	0.95	0.75	FALSE	20000	FALSE	chr1:chr2:chr3:chr4:chr5:chr6:chr7:chr8:chr9:chr10:chr11:chr12:chr13:chr14:chr15:chr16:chr17:chr18:chr19:chr20:chr22:chrX:chr21	01:01:00	2	Haematological	NA
HAEM505-01_HAEM505-11	NA	0.00408893432149246	0.738210973729901	0.00408893432149246	0.738210973729901	1910	1648	C1	0.75	1	1	2	1	4	0.00204446716074623	0:0.95	0.95	0.75	FALSE	20000	FALSE	NA	NA	NA	0.0031283280085197	0.925942940604206	0.0031283280085197	0.925942940604206	1180	840	C1	0.75	2	2	3	1	3	0.00156416400425985	0:0.95	0.95	0.75	FALSE	20000	FALSE	chr1:chr2:chr3:chr4:chr5:chr6:chr7:chr8:chr9:chr10:chr11:chr12:chr13:chr14:chr15:chr16:chr17:chr18:chr20:chr21:chr22:chrX:chr19	01:01:00	2	Haematological	NA
HAEM506-01_HAEM506-11	NA	0.00301555006539747	0.903903354634724	0.00301555006539747	0.903903354634724	3061	1405	C2	0.75	3	3	4	1	4	0.00150777503269874	0:0.95	0.95	0.75	FALSE	20000	FALSE	NA	NA	NA	0.00256338927239373	0.940658274127091	0.00256338927239373	0.940658274127091	2731	1315	C1	0.75	3	3	4	2	3	0.012398220122291:0.00108113649917598	0:0.95	0.95	0.75	FALSE	20000	FALSE	chr1:chr2:chr3:chr4:chr5:chr6:chr7:chr8:chr9:chr10:chr11:chr12:chr13:chr14:chr15:chr16:chr17:chr18:chr19:chr20:chr21:chr22:chrX	01:01:00	2	Haematological	NA
HAEM507-01_HAEM507-11	NA	0.00259927380784891	0.105827687164411	0.00259927380784892	0.105827687164411	350	350	C1	0.75	1	1	2	2	1	0.000885604155238095:0.138432422977738	0:0.95	0.95	0.75	FALSE	20000	FALSE	NA	NA	NA	0.00183516850183517	0.100878619079273	0.00183516850183517	0.100878619079273	339	339	C1	0.75	1	1	2	1	1	0.000917584250917584	0:0.95	0.95	0.75	FALSE	20000	FALSE	chr1:chr2:chr3:chr4:chr5:chr6:chr7:chr8:chr9:chr10:chr11:chr12:chr13:chr14:chr15:chr16:chr17:chr18:chr19:chr20:chr21:chr22:chrX	01:01:00	2	Haematological	NA
HAEM508-01_HAEM508-11	NA	0.00560306694190504	0.212812269236377	0.00560306694190504	0.212812269236377	222	222	C1	0.75	1	1	2	1	1	0.00280153347095252	0:0.95	0.95	0.75	FALSE	20000	FALSE	NA	NA	NA	0.00563463819691578	0.212943652068912	0.00563463819691578	0.212943652068912	221	221	C1	0.75	1	1	2	1	1	0.00281731909845789	0:0.95	0.95	0.75	FALSE	20000	FALSE	chr1:chr2:chr3:chr4:chr5:chr6:chr7:chr8:chr9:chr10:chr11:chr12:chr13:chr14:chr15:chr17:chr18:chr19:chr20:chr21:chr22:chrX:chr16	01:01:00	2	Haematological	NA
HAEM509-01_HAEM509-11	NA	0.00279869586024238	0.782196302423807	0.00279869586024238	0.782196302423807	3086	2700	C1	0.75	1	1	2	2	2	0.0220224904355898:0.000749359114332657	0:0.95	0.95	0.75	FALSE	20000	FALSE	NA	NA	NA	0.00272186352702874	0.781977194809278	0.00272186352702874	0.781977194809278	2988	2674	C1	0.75	1	1	2	1	2	0.00136093176351437	0:0.95	0.95	0.75	FALSE	20000	FALSE	chr1:chr2:chr3:chr4:chr5:chr6:chr7:chr8:chr9:chr10:chr11:chr12:chr13:chr14:chr15:chr16:chr17:chr18:chr19:chr20:chr21:chr22:chrX	01:01:00	2	Haematological	NA
HAEM510-01_HAEM510-11	NA	0.00311023386566182	0.717178343079619	0.00311023386566182	0.717178343079619	2325	1448	C1	0.75	1	1	2	1	2	0.00155511693283091	0:0.95	0.95	0.75	FALSE	20000	FALSE	NA	NA	NA	0.00323434047811466	0.719157528658315	0.00323434047811466	0.719157528658315	2188	1434	C1	0.75	2	2	3	2	2	0.00880776081733696:0.00148026128506541	0:0.95	0.95	0.75	FALSE	20000	FALSE	chr1:chr2:chr3:chr4:chr5:chr6:chr7:chr8:chr9:chr10:chr11:chr12:chr13:chr14:chr15:chr16:chr17:chr18:chr19:chr20:chr21:chr22:chrX	01:01:00	2	Haematological	NA
HAEM511-01_HAEM511-11	NA	0.00340853038908198	0.840391287408954	0.00340853038908198	0.840391287408954	1543	1033	C1	0.75	2	2	3	2	4	0.173800044780216:0.00119030554128798	0:0.95	0.95	0.75	FALSE	20000	FALSE	NA	NA	NA	0.00247445355817257	0.953844928225056	0.00247445355817257	0.953844928225056	858	568	C1	0.75	2	2	3	1	2	0.00123722677908629	0:0.95	0.95	0.75	FALSE	20000	FALSE	chr1:chr2:chr3:chr4:chr5:chr6:chr7:chr8:chr9:chr10:chr11:chr12:chr13:chr14:chr15:chr16:chr17:chr18:chr19:chr20:chr21:chr22:chrX	01:01:00	2	Haematological	NA
HAEM512-01_HAEM512-11	NA	0.00239155676481292	0.761694096112862	0.00239155676481292	0.761694096112862	3210	1658	C1	0.75	2	2	3	1	3	0.00119577838240646	0:0.95	0.95	0.75	FALSE	20000	FALSE	NA	NA	NA	0.00236127508854782	0.771471004661377	0.00236127508854782	0.771471004661377	2977	1559	C1	0.75	2	2	3	1	3	0.00118063754427391	0:0.95	0.95	0.75	FALSE	20000	FALSE	chr1:chr2:chr3:chr4:chr5:chr6:chr7:chr8:chr9:chr10:chr11:chr12:chr13:chr14:chr15:chr16:chr17:chr18:chr19:chr20:chr21:chr22:chrX	01:01:00	2	Haematological	NA
HAEM513-01_HAEM513-11	NA	0.0030324959509287	0.647091297300628	0.0030324959509287	0.647091297300628	5730	1741	C1	0.75	2	2	3	1	3	0.00151624797546435	0:0.95	0.95	0.75	FALSE	20000	FALSE	NA	NA	NA	0.0031124785346308	0.645441296516109	0.0031124785346308	0.645441296516109	5208	1679	C1	0.75	3	3	4	1	3	0.0015562392673154	0:0.95	0.95	0.75	FALSE	20000	FALSE	chr1:chr2:chr3:chr4:chr5:chr6:chr7:chr8:chr9:chr10:chr11:chr12:chr13:chr14:chr15:chr16:chr17:chr18:chr19:chr20:chr21:chr22:chrX	01:01:00	2	Haematological	NA
HAEM514-01_HAEM514-11	NA	0.00386810907523729	0.76824489899159	0.00386810907523729	0.76824489899159	1191	959	C1	0.75	1	1	2	2	3	0.0283101496458415:0.00129074325810001	0:0.95	0.95	0.75	FALSE	20000	FALSE	NA	NA	NA	0.00400542670715162	0.768357459119146	0.00400542670715162	0.768357459119146	1030	896	C1	0.75	1	1	2	1	2	0.00200271335357581	0:0.95	0.95	0.75	FALSE	20000	FALSE	chr1:chr2:chr3:chr4:chr5:chr6:chr7:chr8:chr9:chr10:chr11:chr12:chr13:chr14:chr16:chr17:chr18:chr19:chr20:chr21:chr22:chrX:chr15	01:01:00	2	Haematological	NA
HAEM515-01_HAEM515-11	NA	0.0029356259173831	0.787451210065447	0.0029356259173831	0.787451210065447	303	254	C1	0.75	1	1	2	1	2	0.00146781295869155	0:0.95	0.95	0.75	FALSE	20000	FALSE	NA	NA	NA	0.00294550810014728	0.788048682550368	0.00294550810014728	0.788048682550368	300	253	C1	0.75	1	1	2	1	2	0.00147275405007364	0:0.95	0.95	0.75	FALSE	20000	FALSE	chr1:chr2:chr3:chr4:chr5:chr6:chr7:chr8:chr9:chr10:chr11:chr12:chr13:chr14:chr15:chr16:chr17:chr18:chr19:chr20:chr22:chrX:chr21	01:01:00	2	Haematological	NA
HAEM516-01_HAEM516-11	NA	0.00327043483873744	0.617192249177257	0.00327043483873744	0.617192249177257	1484	1195	C1	0.75	2	2	3	1	2	0.00163521741936872	0:0.95	0.95	0.75	FALSE	20000	FALSE	NA	NA	NA	0.00326170798898072	0.615320980414987	0.00326170798898072	0.615320980414987	1439	1169	C1	0.75	2	2	3	1	2	0.00163085399449036	0:0.95	0.95	0.75	FALSE	20000	FALSE	chr1:chr2:chr3:chr4:chr5:chr6:chr7:chr8:chr9:chr10:chr11:chr12:chr13:chr14:chr15:chr16:chr17:chr18:chr19:chr20:chr21:chr22:chrX	01:01:00	2	Haematological	NA
HAEM517-01_HAEM517-11	NA	0.00567286479672234	0.592840956330846	0.00567286479672234	0.592840956330846	614	268	C1	0.75	2	2	3	1	3	0.00283643239836117	0:0.95	0.95	0.75	FALSE	20000	FALSE	NA	NA	NA	0.00556609740670462	0.594556853914651	0.00556609740670462	0.594556853914651	613	267	C1	0.75	2	2	3	1	3	0.00278304870335231	0:0.95	0.95	0.75	FALSE	20000	FALSE	chr1:chr2:chr3:chr4:chr5:chr6:chr7:chr8:chr9:chr10:chr11:chr12:chr13:chr14:chr15:chr17:chr18:chr19:chr20:chr21:chr22:chrX:chr16	01:01:00	2	Haematological	NA
HAEM518-01_HAEM518-11	NA	0.0046801872074883	0.178092147151824	0.0046801872074883	0.178092147151824	40	40	C1	0.75	1	1	2	1	2	0.00234009360374415	0:0.95	0.95	0.75	FALSE	20000	FALSE	NA	NA	NA	NA	NA	NA	NA	NA	NA	NA	NA	NA	NA	NA	NA	NA	NA	NA	NA	NA	NA	NA	NA	NA	NA	NA	Haematological	NA
HAEM519-01_HAEM519-11	NA	0.00538907487547971	0.694871131025882	0.00538907487547971	0.694871131025882	426	343	C1	0.75	1	1	2	1	2	0.00269453743773985	0:0.95	0.95	0.75	FALSE	20000	FALSE	NA	NA	NA	0.00509218653819192	0.692574315370172	0.00509218653819192	0.692574315370172	411	332	C1	0.75	1	1	2	2	2	0.00151874416795646:0.105797498585873	0:0.95	0.95	0.75	FALSE	20000	FALSE	chr1:chr2:chr3:chr4:chr5:chr6:chr7:chr8:chr9:chr10:chr11:chr12:chr13:chr14:chr15:chr16:chr17:chr18:chr19:chr20:chr21:chr22:chrX	01:01:00	2	Haematological	NA
HAEM520-01_HAEM520-11	NA	0.00388290611254361	0.339196396439578	0.00388290611254361	0.339196396439578	1214	858	C1	0.75	2	2	3	1	2	0.0019414530562718	0:0.95	0.95	0.75	FALSE	20000	FALSE	NA	NA	NA	0.004122203384196	0.343115871129147	0.004122203384196	0.343115871129147	1138	785	C1	0.75	2	2	3	1	2	0.002061101692098	0:0.95	0.95	0.75	FALSE	20000	FALSE	chr1:chr2:chr3:chr4:chr5:chr6:chr7:chr8:chr9:chr10:chr11:chr12:chr13:chr14:chr15:chr16:chr17:chr18:chr19:chr20:chr21:chr22:chrX	01:01:00	2	Haematological	NA
HAEM521-01_HAEM521-11	NA	0.00578431155704486	0.768345158972836	0.00578431155704486	0.768345158972836	849	547	C1	0.75	1	1	2	2	2	5.72485777791503e-05:0.0358106925134474	0:0.95	0.95	0.75	FALSE	20000	FALSE	NA	NA	NA	0.00591979024071591	0.77004047152855	0.00591979024071591	0.77004047152855	807	546	C1	0.75	2	2	3	2	2	0.0330606939647628:0.00214204183122312	0:0.95	0.95	0.75	FALSE	20000	FALSE	chr1:chr2:chr3:chr4:chr5:chr6:chr7:chr8:chr9:chr10:chr11:chr12:chr13:chr14:chr15:chr16:chr17:chr18:chr19:chr20:chr21:chr22:chrX	01:01:00	2	Haematological	NA
HAEM522-01_HAEM522-11	NA	0.00380767121586806	0.85831731215869	0.00380767121586806	0.85831731215869	2935	1841	C1	0.75	2	2	3	1	2	0.00190383560793403	0:0.95	0.95	0.75	FALSE	20000	FALSE	NA	NA	NA	0.00386883600317872	0.856764022254385	0.00386883600317872	0.856764022254385	2816	1822	C1	0.75	2	2	3	1	2	0.00193441800158936	0:0.95	0.95	0.75	FALSE	20000	FALSE	chr1:chr2:chr3:chr4:chr5:chr6:chr7:chr8:chr9:chr10:chr11:chr12:chr13:chr14:chr15:chr17:chr19:chr20:chr22:chrX:chr16:chr18:chr21	01:01:00	2	Haematological	NA
HAEM523-01_HAEM523-11	NA	0.00306556120671637	0.951700016776843	0.00306556120671637	0.951700016776843	1081	893	C1	0.75	1	1	2	1	2	0.00153278060335818	0:0.95	0.95	0.75	FALSE	20000	FALSE	NA	NA	NA	0.00264005901308382	0.954452751663111	0.00264005901308382	0.954452751663111	962	801	C1	0.75	1	1	2	1	2	0.00132002950654191	0:0.95	0.95	0.75	FALSE	20000	FALSE	chr1:chr2:chr3:chr4:chr5:chr6:chr7:chr8:chr9:chr10:chr11:chr12:chr13:chr14:chr15:chr16:chr17:chr18:chr19:chr20:chr21:chr22:chrX	01:01:00	2	Haematological	NA
HAEM524-01_HAEM524-11	NA	0.0030701453443384	0.969865701399566	0.0030701453443384	0.969865701399566	1297	1163	C1	0.75	1	1	2	2	2	0.0254593102096822:0.000724396655362918	0:0.95	0.95	0.75	FALSE	20000	FALSE	NA	NA	NA	0.0030682086381874	0.97016374427198	0.0030682086381874	0.97016374427198	1287	1160	C1	0.75	1	1	2	1	2	0.0015341043190937	0:0.95	0.95	0.75	FALSE	20000	FALSE	chr1:chr2:chr3:chr4:chr5:chr6:chr7:chr8:chr9:chr10:chr11:chr12:chr13:chr14:chr15:chr16:chr17:chr18:chr19:chr20:chr21:chr22:chrX	01:01:00	2	Haematological	NA
HAEM525-01_HAEM525-11	NA	0.00272203319213943	0.390500020419555	0.00272203319213944	0.390500020419555	1764	1764	C1	0.75	1	1	2	1	3	0.00136101659606972	0:0.95	0.95	0.75	FALSE	20000	FALSE	NA	NA	NA	0.00273711012094207	0.377771351427356	0.00273711012094207	0.377771351427356	1541	1541	C1	0.75	1	1	2	1	2	0.00136855506047104	0:0.95	0.95	0.75	FALSE	20000	FALSE	chr1:chr2:chr3:chr4:chr5:chr6:chr7:chr8:chr9:chr10:chr11:chr12:chr13:chr14:chr15:chr16:chr17:chr18:chr19:chr20:chr21:chr22:chrX	01:01:00	2	Haematological	NA
HAEM526-01_HAEM526-11	NA	0.00349715650439048	0.434220421595896	0.00349715650439048	0.434220421595896	1094	861	C1	0.75	1	1	2	2	2	0.0085330108492104:0.00159297175405249	0:0.95	0.95	0.75	FALSE	20000	FALSE	NA	NA	NA	0.0034294621979735	0.440454513327265	0.0034294621979735	0.440454513327265	868	676	C1	0.75	1	1	2	1	2	0.00171473109898675	0:0.95	0.95	0.75	FALSE	20000	FALSE	chr1:chr2:chr3:chr4:chr5:chr6:chr7:chr8:chr9:chr10:chr11:chr12:chr13:chr14:chr15:chr16:chr17:chr18:chr19:chr20:chr22:chrX:chr21	01:01:00	2	Haematological	NA
HAEM527-01_HAEM527-11	NA	0.0149785549323656	0.926630156489233	0.0149785549323656	0.926630156489233	1278	869	C1	0.75	2	2	3	1	2	0.00748927746618278	0:0.95	0.95	0.75	FALSE	20000	FALSE	NA	NA	NA	0.0149243918474688	0.926353240694506	0.0149243918474688	0.926353240694506	1271	872	C1	0.75	2	2	3	1	2	0.00746219592373439	0:0.95	0.95	0.75	FALSE	20000	FALSE	chr1:chr2:chr3:chr4:chr5:chr6:chr7:chr8:chr9:chr10:chr11:chr12:chr13:chr14:chr15:chr16:chr17:chr18:chr19:chr20:chr22:chrX:chr21	01:01:00	2	Haematological	NA
HAEM528-01_HAEM528-11	NA	0.0148423005565863	0.220867192161646	0.0148423005565863	0.220867192161646	51	30	C1	0.75	1	1	2	1	2	0.00742115027829314	0:0.95	0.95	0.75	FALSE	20000	FALSE	NA	NA	NA	NA	NA	NA	NA	NA	NA	NA	NA	NA	NA	NA	NA	NA	NA	NA	NA	NA	NA	NA	NA	NA	NA	NA	Haematological	NA
HAEM529-01_HAEM529-11	NA	0.00251774661677798	0.973520166940345	0.00251774661677798	0.973520166940345	4743	914	C1	0.75	2	2	3	1	3	0.00125887330838899	0:0.95	0.95	0.75	FALSE	20000	FALSE	NA	NA	NA	0.00251396648044693	0.972482116860735	0.00251396648044693	0.972482116860735	4700	915	C1	0.75	2	2	3	1	3	0.00125698324022346	0:0.95	0.95	0.75	FALSE	20000	FALSE	chr1:chr2:chr3:chr4:chr5:chr6:chr7:chr8:chr9:chr10:chr11:chr12:chr13:chr14:chr15:chr16:chr17:chr18:chr19:chr20:chr21:chr22:chrX	01:01:00	2	Haematological	NA
HAEM530-01_HAEM530-11	NA	0.00262687821792582	0.524434677709966	0.00262687821792582	0.524434677709966	1983	1086	C2	0.75	3	3	4	1	2	0.00131343910896291	0:0.95	0.95	0.75	FALSE	20000	FALSE	NA	NA	NA	0.00269092083310909	0.528693505653563	0.00269092083310909	0.528693505653563	1855	1059	C1	0.75	2	2	3	1	2	0.00134546041655454	0:0.95	0.95	0.75	FALSE	20000	FALSE	chr1:chr2:chr3:chr4:chr5:chr6:chr7:chr8:chr9:chr10:chr11:chr12:chr14:chr15:chr16:chr17:chr18:chr19:chr20:chr21:chr22:chrX:chr13	01:01:00	2	Haematological	NA
HAEM531-01_HAEM531-11	NA	0.00377928949357521	0.770326923226899	0.00377928949357521	0.770326923226899	737	598	C1	0.75	1	1	2	1	4	0.0018896447467876	0:0.95	0.95	0.75	FALSE	20000	FALSE	NA	NA	NA	0.00315333070555775	0.901395576070704	0.00315333070555775	0.901395576070704	254	216	C1	0.75	2	2	3	1	2	0.00157666535277887	0:0.95	0.95	0.75	FALSE	20000	FALSE	chr1:chr2:chr3:chr4:chr5:chr6:chr7:chr8:chr9:chr10:chr11:chr12:chr13:chr14:chr15:chr16:chr17:chr18:chr19:chr20:chr21:chr22:chrX	01:01:00	2	Haematological	NA
HAEM532-01_HAEM532-11	NA	0.00341648590021692	0.732183158679649	0.00341648590021692	0.732183158679649	3193	1191	C1	0.75	2	2	3	1	3	0.00170824295010846	0:0.95	0.95	0.75	FALSE	20000	FALSE	NA	NA	NA	0.00349359507569456	0.732741159401897	0.00349359507569456	0.732741159401897	3033	1164	C1	0.75	2	2	3	1	3	0.00174679753784728	0:0.95	0.95	0.75	FALSE	20000	FALSE	chr1:chr2:chr3:chr4:chr5:chr6:chr7:chr8:chr9:chr10:chr11:chr12:chr13:chr14:chr15:chr16:chr17:chr18:chr19:chr20:chr21:chr22:chrX	01:01:00	2	Haematological	NA
HAEM533-01_HAEM533-11	NA	0.00968696506057671	0.818680732314494	0.00968696506057671	0.818680732314494	4509	2630	C1	0.75	3	3	4	1	2	0.00484348253028835	0:0.95	0.95	0.75	FALSE	20000	FALSE	NA	NA	NA	0.00977209251087048	0.816881377952294	0.00977209251087048	0.816881377952294	4357	2694	C1	0.75	2	2	3	1	2	0.00488604625543524	0:0.95	0.95	0.75	FALSE	20000	FALSE	chr1:chr2:chr3:chr4:chr5:chr6:chr7:chr8:chr9:chr10:chr11:chr12:chr13:chr14:chr15:chr16:chr17:chr19:chr20:chr21:chr22:chrX:chr18	01:01:00	2	Haematological	NA
HAEM534-01_HAEM534-11	NA	0.00298678190137265	0.586927817221531	0.00298678190137265	0.586927817221531	1266	815	C1	0.75	1	1	2	1	2	0.00149339095068632	0:0.95	0.95	0.75	FALSE	20000	FALSE	NA	NA	NA	0.00302163361085216	0.585519179437544	0.00302163361085216	0.585519179437544	1241	806	C1	0.75	1	1	2	1	2	0.00151081680542608	0:0.95	0.95	0.75	FALSE	20000	FALSE	chr1:chr2:chr3:chr4:chr5:chr6:chr7:chr8:chr9:chr10:chr11:chr12:chr13:chr14:chr15:chr16:chr17:chr18:chr19:chr20:chr21:chr22:chrX	01:01:00	2	Haematological	NA
HAEM535-01_HAEM535-11	NA	0.00331205568453783	0.943512915439914	0.00331205568453783	0.943512915439914	1510	1192	C1	0.75	2	2	3	2	2	0.00825194364882299:0.00130904166139796	0:0.95	0.95	0.75	FALSE	20000	FALSE	NA	NA	NA	0.00331717657540792	0.943855548767153	0.00331717657540792	0.943855548767153	1502	1192	C1	0.75	3	3	4	2	2	0.0105628967567518:0.00117613344054423	0:0.95	0.95	0.75	FALSE	20000	FALSE	chr1:chr2:chr3:chr4:chr5:chr6:chr7:chr8:chr9:chr10:chr11:chr12:chr13:chr14:chr15:chr16:chr17:chr19:chr20:chr21:chr22:chrX:chr18	01:01:00	2	Haematological	NA
HAEM536-01_HAEM536-11	NA	0.0193022666388926	0.689678627518299	0.0193022666388926	0.689678627518299	88	35	C1	0.75	2	2	3	2	2	0.102486529304122:0.00429384835910163	0:0.95	0.95	0.75	FALSE	20000	FALSE	NA	NA	NA	0.0200799995619688	0.681233529142726	0.0200799995619688	0.681233529142726	85	37	C1	0.75	2	2	3	2	2	0.105338408176708:0.00478779170427356	0:0.95	0.95	0.75	FALSE	20000	FALSE	chr1:chr2:chr3:chr4:chr5:chr6:chr7:chr8:chr9:chr10:chr11:chr12:chr13:chr14:chr15:chr16:chr17:chr18:chr19:chr20:chr21:chr22:chrX	01:01:00	2	Haematological	NA
HAEM537-01_HAEM537-11	NA	0.00475737991003504	0.880607250931058	0.00475737991003504	0.880607250931058	373	253	C1	0.75	1	1	2	2	3	0.0331252478584341:0.000664075964360899	0:0.95	0.95	0.75	FALSE	20000	FALSE	NA	NA	NA	0.00472738452037911	0.883717805215588	0.00472738452037911	0.883717805215588	369	255	C1	0.75	2	2	3	2	2	0.00121756948730412:0.0367889125168676	0:0.95	0.95	0.75	FALSE	20000	FALSE	chr1:chr2:chr3:chr4:chr5:chr6:chr7:chr8:chr9:chr10:chr11:chr12:chr13:chr14:chr15:chr16:chr17:chr18:chr19:chr20:chr21:chr22:chrX	01:01:00	2	Haematological	NA
HAEM538-01_HAEM538-11	NA	0.00677637947725073	0.190653974339755	0.00677637947725073	0.190653974339755	156	123	C1	0.75	1	1	2	1	2	0.00338818973862536	0:0.95	0.95	0.75	FALSE	20000	FALSE	NA	NA	NA	0.0047976011994003	0.188032205393329	0.0047976011994003	0.188032205393329	153	98	C1	0.75	1	1	2	1	2	0.00239880059970015	0:0.95	0.95	0.75	FALSE	20000	FALSE	chr1:chr2:chr3:chr4:chr5:chr6:chr7:chr8:chr9:chr10:chr11:chr12:chr13:chr14:chr15:chr16:chr17:chr18:chr19:chr20:chr21:chr22:chrX	01:01:00	2	Haematological	NA
HAEM539-01_HAEM539-11	NA	0.00188462428727372	0.131942534484116	0.00188462428727372	0.131942534484116	43980	20000	C1	0.75	1	1	2	1	1	0.000942312143636859	0:0.95	0.95	0.75	FALSE	20000	FALSE	NA	NA	NA	0.00173731614893088	0.131324717729432	0.00173731614893088	0.131324717729432	37176	20000	C1	0.75	1	1	2	1	1	0.000868658074465438	0:0.95	0.95	0.75	FALSE	20000	FALSE	chr1:chr2:chr3:chr4:chr5:chr6:chr7:chr8:chr9:chr10:chr11:chr12:chr13:chr14:chr15:chr16:chr17:chr18:chr19:chr20:chr21:chr22:chrX	01:01:00	2	Haematological	NA
HAEM540-01_HAEM540-11	NA	0.00787285050463196	0.459341792971238	0.00787285050463196	0.459341792971238	1161	858	C1	0.75	2	2	3	1	2	0.00393642525231598	0:0.95	0.95	0.75	FALSE	20000	FALSE	NA	NA	NA	0.00760950259836674	0.459237910969246	0.00760950259836674	0.459237910969246	1108	821	C1	0.75	2	2	3	1	2	0.00380475129918337	0:0.95	0.95	0.75	FALSE	20000	FALSE	chr1:chr2:chr3:chr4:chr5:chr6:chr7:chr8:chr9:chr10:chr11:chr12:chr13:chr14:chr15:chr16:chr17:chr18:chr19:chr20:chr21:chr22:chrX	01:01:00	2	Haematological	NA
HAEM541-01_HAEM541-11	NA	0.00385629402274426	0.431694048526307	0.00385629402274426	0.431694048526307	1816	1296	C1	0.75	2	2	3	1	2	0.00192814701137213	0:0.95	0.95	0.75	FALSE	20000	FALSE	NA	NA	NA	0.00385828545679847	0.436558111122155	0.00385828545679847	0.436558111122155	1703	1210	C1	0.75	2	2	3	1	2	0.00192914272839923	0:0.95	0.95	0.75	FALSE	20000	FALSE	chr1:chr2:chr3:chr4:chr5:chr6:chr7:chr9:chr10:chr12:chr13:chr14:chr15:chr16:chr17:chr18:chr21:chr22:chrX:chr8:chr11:chr19:chr20	01:01:00	2	Haematological	NA
HAEM542-01_HAEM542-11	NA	0.00405881246136064	0.739917232489716	0.00405881246136064	0.739917232489716	2113	1784	C1	0.75	1	1	2	1	2	0.00202940623068032	0:0.95	0.95	0.75	FALSE	20000	FALSE	NA	NA	NA	0.00336015737462944	0.756850388158165	0.00336015737462944	0.756850388158165	1693	1459	C1	0.75	2	2	3	2	2	0.0278116406944003:0.00100191179741572	0:0.95	0.95	0.75	FALSE	20000	FALSE	chr1:chr2:chr3:chr4:chr5:chr6:chr7:chr8:chr9:chr10:chr11:chr12:chr13:chr14:chr15:chr16:chr17:chr18:chr19:chr20:chr21:chr22:chrX	01:01:00	2	Haematological	NA
HAEM543-01_HAEM543-11	NA	0.00230317120601432	0.663416823285031	0.00230317120601432	0.663416823285031	1614	1492	C1	0.75	1	1	2	1	2	0.00115158560300716	0:0.95	0.95	0.75	FALSE	20000	FALSE	NA	NA	NA	0.00217795426296048	0.663366301110892	0.00217795426296048	0.663366301110892	1591	1474	C1	0.75	1	1	2	1	2	0.00108897713148024	0:0.95	0.95	0.75	FALSE	20000	FALSE	chr1:chr2:chr3:chr4:chr5:chr6:chr7:chr8:chr9:chr10:chr12:chr13:chr14:chr15:chr16:chr19:chr20:chr22:chrX:chr11:chr17:chr18:chr21	01:01:00	2	Haematological	NA
HAEM544-01_HAEM544-11	NA	0.00390170744597946	0.939490978987958	0.00390170744597946	0.939490978987958	2115	1832	C1	0.75	1	1	2	2	3	0.0170709763167192:0.000665723049015567	0:0.95	0.95	0.75	FALSE	20000	FALSE	NA	NA	NA	0.00393556348597539	0.944763691453352	0.00393556348597539	0.944763691453352	1983	1787	C1	0.75	1	1	2	1	2	0.00196778174298769	0:0.95	0.95	0.75	FALSE	20000	FALSE	chr1:chr2:chr3:chr4:chr5:chr6:chr7:chr8:chr9:chr10:chr11:chr12:chr13:chr14:chr15:chr16:chr17:chr18:chr19:chr20:chr21:chr22:chrX	01:01:00	2	Haematological	NA
HAEM545-01_HAEM545-11	NA	0.0196363517553461	0.941900172223138	0.0196363517553461	0.941900172223138	4942	1064	C1	0.75	2	2	3	1	3	0.00981817587767304	0:0.95	0.95	0.75	FALSE	20000	FALSE	NA	NA	NA	0.0194386624588733	0.945162692382837	0.0194386624588733	0.945162692382837	4609	1034	C1	0.75	2	2	3	1	3	0.00971933122943665	0:0.95	0.95	0.75	FALSE	20000	FALSE	chr1:chr2:chr3:chr4:chr5:chr6:chr7:chr8:chr9:chr10:chr11:chr12:chr13:chr14:chr15:chr16:chr17:chr18:chr19:chr20:chr21:chr22:chrX	01:01:00	2	Haematological	NA
HAEM546-01_HAEM546-11	NA	0.003629897152914	0.310358960994505	0.003629897152914	0.310358960994505	1842	1450	C1	0.75	1	1	2	1	2	0.001814948576457	0:0.95	0.95	0.75	FALSE	20000	FALSE	NA	NA	NA	0.00357789437317207	0.309752045279653	0.00357789437317207	0.309752045279653	1680	1335	C1	0.75	1	1	2	2	2	0.0240131350722906:0.00129404922119577	0:0.95	0.95	0.75	FALSE	20000	FALSE	chr1:chr2:chr3:chr4:chr5:chr6:chr7:chr8:chr9:chr10:chr11:chr12:chr13:chr14:chr15:chr16:chr17:chr18:chr19:chr20:chr21:chrX:chr22	01:01:00	2	Haematological	NA
HAEM547-01_HAEM547-11	NA	0.00461623893043107	0.919237296415353	0.00461623893043107	0.919237296415353	888	411	C1	0.75	2	2	3	2	3	0.00100048109858367:0.0209144788837654	0:0.95	0.95	0.75	FALSE	20000	FALSE	NA	NA	NA	0.00422333747328067	0.916888550006438	0.00422333747328067	0.916888550006439	848	395	C1	0.75	2	2	3	2	2	0.0168554408079959:0.00100011363552216	0:0.95	0.95	0.75	FALSE	20000	FALSE	chr1:chr2:chr3:chr4:chr5:chr6:chr7:chr8:chr9:chr10:chr11:chr12:chr13:chr15:chr16:chr17:chr18:chr19:chr20:chr21:chr22:chrX:chr14	01:01:00	2	Haematological	NA
HAEM548-01_HAEM548-11	NA	0.0433352394648489	0.915292076406945	0.0433352394648489	0.915292076406945	6970	4489	C1	0.75	3	3	4	1	3	0.0216676197324244	0:0.95	0.95	0.75	FALSE	20000	FALSE	NA	NA	NA	0.0432873130905422	0.916373003001351	0.0432873130905422	0.916373003001351	6840	4431	C1	0.75	1	1	2	1	3	0.0216436565452711	0:0.95	0.95	0.75	FALSE	20000	FALSE	chr1:chr2:chr3:chr4:chr5:chr6:chr7:chr8:chr9:chr10:chr11:chr12:chr13:chr14:chr15:chr16:chr17:chr18:chr19:chr20:chr21:chr22:chrX	01:01:00	2	Haematological	NA
HAEM549-01_HAEM549-11	NA	0.00418285089082417	0.572443640019921	0.00418285089082417	0.572443640019921	2042	723	C1	0.75	2	2	3	2	2	0.00164992990868229:0.0183382754467199	0:0.95	0.95	0.75	FALSE	20000	FALSE	NA	NA	NA	0.00416859657248726	0.572435697463074	0.00416859657248726	0.572435697463074	2030	720	C1	0.75	2	2	3	1	2	0.00208429828624363	0:0.95	0.95	0.75	FALSE	20000	FALSE	chr1:chr2:chr3:chr4:chr5:chr6:chr7:chr8:chr9:chr10:chr11:chr12:chr13:chr14:chr15:chr17:chr19:chr20:chr21:chr22:chrX:chr16:chr18	01:01:00	2	Haematological	NA
HAEM550-01_HAEM550-11	NA	0.00210280373831776	0.183762816497224	0.00210280373831776	0.183762816497224	268	268	C1	0.75	1	1	2	1	1	0.00105140186915888	0:0.95	0.95	0.75	FALSE	20000	FALSE	NA	NA	NA	0.00214107291542762	0.18087569323195	0.00214107291542762	0.18087569323195	264	264	C1	0.75	1	1	2	1	1	0.00107053645771381	0:0.95	0.95	0.75	FALSE	20000	FALSE	chr1:chr2:chr3:chr4:chr5:chr6:chr7:chr8:chr9:chr10:chr11:chr12:chr13:chr14:chr15:chr16:chr17:chr18:chr19:chr20:chr21:chr22:chrX	01:01:00	2	Haematological	NA
HAEM551-01_HAEM551-11	NA	0.00300859511952493	0.245284461304155	0.00300859511952493	0.245284461304155	46815	19259	C2	0.75	2	2	3	1	1	0.00150429755976247	0:0.95	0.95	0.75	FALSE	20000	FALSE	NA	NA	NA	0.00311868305319951	0.244604070000299	0.00311868305319951	0.244604070000299	38253	20000	C1	0.75	1	1	2	1	1	0.00155934152659976	0:0.95	0.95	0.75	FALSE	20000	FALSE	chr1:chr2:chr3:chr4:chr5:chr6:chr7:chr8:chr9:chr10:chr11:chr12:chr13:chr14:chr15:chr16:chr17:chr18:chr19:chr20:chr21:chr22:chrX	01:01:00	2	Haematological	NA
HAEM552-01_HAEM552-11	NA	0.00449865280985373	0.952294128024626	0.00449865280985373	0.952294128024626	2768	2153	C1	0.75	1	1	2	1	2	0.00224932640492687	0:0.95	0.95	0.75	FALSE	20000	FALSE	NA	NA	NA	0.00446760982874162	0.952129880715895	0.00446760982874162	0.952129880715895	2660	2085	C1	0.75	1	1	2	1	2	0.00223380491437081	0:0.95	0.95	0.75	FALSE	20000	FALSE	chr1:chr2:chr3:chr4:chr5:chr6:chr7:chr8:chr9:chr10:chr11:chr12:chr13:chr14:chr15:chr16:chr17:chr18:chr19:chr20:chr21:chr22:chrX	01:01:00	2	Haematological	NA
HAEM553-01_HAEM553-11	NA	0.00228357170707687	0.440002010011591	0.00228357170707687	0.440002010011591	2881	2881	C1	0.75	1	1	2	2	2	0.0232842521372952:0.000808149283626484	0:0.95	0.95	0.75	FALSE	20000	FALSE	NA	NA	NA	0.00225880947145632	0.439115545321802	0.00225880947145632	0.439115545321802	2851	2851	C1	0.75	1	1	2	2	2	0.023443320062763:0.000798683755671086	0:0.95	0.95	0.75	FALSE	20000	FALSE	chr1:chr2:chr3:chr4:chr5:chr6:chr7:chr8:chr9:chr10:chr11:chr12:chr13:chr14:chr15:chr16:chr17:chr18:chr19:chr20:chr21:chr22:chrX	01:01:00	2	Haematological	NA
HAEM554-01_HAEM554-11	NA	0.00400831915295897	0.969164340418278	0.00400831915295897	0.969164340418278	3213	2595	C1	0.75	1	1	2	1	2	0.00200415957647949	0:0.95	0.95	0.75	FALSE	20000	FALSE	NA	NA	NA	0.00398527296480555	0.969906614970802	0.00398527296480555	0.969906614970802	3049	2480	C1	0.75	1	1	2	1	2	0.00199263648240278	0:0.95	0.95	0.75	FALSE	20000	FALSE	chr1:chr2:chr3:chr4:chr5:chr6:chr7:chr8:chr9:chr10:chr11:chr12:chr13:chr14:chr15:chr16:chr17:chr18:chr19:chr20:chr21:chr22:chrX	01:01:00	2	Haematological	NA
HAEM555-01_HAEM555-11	NA	0.00741437206178643	0.941178385235165	0.00741437206178643	0.941178385235165	2418	1653	C1	0.75	1	1	2	1	3	0.00370718603089322	0:0.95	0.95	0.75	FALSE	20000	FALSE	NA	NA	NA	0.00755455311285633	0.941807433106855	0.00755455311285633	0.941807433106855	2318	1635	C1	0.75	1	1	2	1	3	0.00377727655642816	0:0.95	0.95	0.75	FALSE	20000	FALSE	chr1:chr2:chr3:chr4:chr5:chr6:chr7:chr8:chr9:chr10:chr11:chr12:chr13:chr14:chr15:chr16:chr17:chr18:chr19:chr20:chr21:chr22:chrX	01:01:00	2	Haematological	NA
HAEM556-01_HAEM556-11	NA	0.00300048537263381	0.893012880554445	0.00300048537263381	0.893012880554445	4195	620	C1	0.75	2	2	3	1	2	0.0015002426863169	0:0.95	0.95	0.75	FALSE	20000	FALSE	NA	NA	NA	0.00312068120012483	0.892095974701933	0.00312068120012483	0.892095974701933	4150	613	C1	0.75	2	2	3	1	2	0.00156034060006241	0:0.95	0.95	0.75	FALSE	20000	FALSE	chr1:chr2:chr3:chr4:chr5:chr6:chr7:chr8:chr9:chr10:chr11:chr12:chr13:chr14:chr15:chr16:chr17:chr19:chr20:chr21:chr22:chrX:chr18	01:01:00	2	Haematological	NA
HAEM557-01_HAEM557-11	NA	0.0232350312779267	0.193022049269676	0.0232350312779267	0.193022049269676	41	41	C1	0.75	1	1	2	1	2	0.0116175156389634	0:0.95	0.95	0.75	FALSE	20000	FALSE	NA	NA	NA	NA	NA	NA	NA	NA	NA	NA	NA	NA	NA	NA	NA	NA	NA	NA	NA	NA	NA	NA	NA	NA	NA	NA	Haematological	NA
HAEM558-01_HAEM558-11	NA	0.0031040941932031	0.780765565292043	0.0031040941932031	0.780765565292043	1036	623	C1	0.75	1	1	2	1	2	0.00155204709660155	0:0.95	0.95	0.75	FALSE	20000	FALSE	NA	NA	NA	0.00334947010336255	0.76386529059019	0.00334947010336255	0.76386529059019	1011	639	C1	0.75	2	2	3	1	2	0.00167473505168128	0:0.95	0.95	0.75	FALSE	20000	FALSE	chr1:chr2:chr3:chr4:chr5:chr6:chr7:chr8:chr9:chr10:chr12:chr13:chr14:chr15:chr17:chr18:chr19:chr20:chr21:chrX:chr11:chr16:chr22	01:01:00	2	Haematological	NA
HAEM559-01_HAEM559-11	NA	0.0134083839769931	0.204486091390403	0.0134083839769931	0.204486091390403	206	206	C1	0.75	1	1	2	2	2	0.00486942603558253:0.0879682434874062	0:0.95	0.95	0.75	FALSE	20000	FALSE	NA	NA	NA	0.013294226652916	0.202827996643104	0.013294226652916	0.202827996643104	205	205	C1	0.75	1	1	2	2	1	0.0823013222075124:0.0048264819414514	0:0.95	0.95	0.75	FALSE	20000	FALSE	chr1:chr2:chr3:chr4:chr5:chr6:chr7:chr8:chr9:chr10:chr11:chr12:chr13:chr14:chr15:chr16:chr17:chr18:chr19:chr20:chr21:chr22:chrX	01:01:00	2	Haematological	NA
HAEM560-01_HAEM560-11	NA	0.00284929983668647	0.744158284752998	0.00284929983668647	0.744158284752998	1868	902	C1	0.75	3	3	4	1	3	0.00142464991834324	0:0.95	0.95	0.75	FALSE	20000	FALSE	NA	NA	NA	0.0014098616109524	0.599108181938732	0.00281575339928124	0.74930287857371	1786	847	C1	0.75	2	2	3	1	3	0.00140787669964062	0:0.95	0.95	0.75	FALSE	20000	FALSE	chr1:chr2:chr3:chr4:chr5:chr6:chr7:chr8:chr9:chr10:chr11:chr12:chr13:chr14:chr15:chr16:chr17:chr18:chr19:chr20:chr21:chr22:chrX	02:02:00	4	Haematological	NA
HAEM561-01_HAEM561-11	NA	0.00291539597598634	0.875137622887243	0.00291539597598634	0.875137622887243	1098	830	C1	0.75	1	1	2	1	3	0.00145769798799317	0:0.95	0.95	0.75	FALSE	20000	FALSE	NA	NA	NA	0.00289061897787713	0.876277646191675	0.00289061897787713	0.876277646191675	1089	826	C1	0.75	1	1	2	1	3	0.00144530948893856	0:0.95	0.95	0.75	FALSE	20000	FALSE	chr1:chr2:chr3:chr4:chr5:chr6:chr7:chr8:chr10:chr11:chr12:chr13:chr14:chr15:chr16:chr17:chr18:chr19:chr20:chr21:chr22:chrX:chr9	01:01:00	2	Haematological	NA
HAEM562-01_HAEM562-11	NA	0.00645809414466131	0.876951540676524	0.00645809414466131	0.876951540676524	3372	411	C1	0.75	3	3	4	1	3	0.00322904707233065	0:0.95	0.95	0.75	FALSE	20000	FALSE	NA	NA	NA	0.00603933114407579	0.866412378708	0.00603933114407579	0.866412378708	3109	785	C1	0.75	3	3	4	1	3	0.0030196655720379	0:0.95	0.95	0.75	FALSE	20000	FALSE	chr1:chr2:chr3:chr4:chr5:chr6:chr7:chr8:chr9:chr10:chr11:chr12:chr13:chr14:chr15:chr16:chr17:chr18:chr19:chr20:chr21:chr22:chrX	01:01:00	2	Haematological	NA
HAEM563-01_HAEM563-11	NA	0.0187683832111677	0.899810287433049	0.0187683832111677	0.89981028743305	3564	1210	C1	0.75	3	3	4	1	3	0.00938419160558383	0:0.95	0.95	0.75	FALSE	20000	FALSE	NA	NA	NA	0.0186781264254676	0.900957686170571	0.0186781264254676	0.900957686170571	3341	1179	C1	0.75	3	3	4	1	3	0.00933906321273378	0:0.95	0.95	0.75	FALSE	20000	FALSE	chr1:chr2:chr3:chr4:chr5:chr6:chr7:chr8:chr9:chr10:chr11:chr12:chr13:chr14:chr15:chr16:chr17:chr18:chr19:chr20:chr21:chr22:chrX	01:01:00	2	Haematological	NA
HAEM564-01_HAEM564-11	NA	0.00345740694479141	0.906769877944267	0.00345740694479141	0.906769877944267	4440	2861	C1	0.75	1	1	2	1	2	0.0017287034723957	0:0.95	0.95	0.75	FALSE	20000	FALSE	NA	NA	NA	0.00345813118522361	0.906698030701755	0.00345813118522361	0.906698030701755	4115	2811	C1	0.75	1	1	2	1	2	0.0017290655926118	0:0.95	0.95	0.75	FALSE	20000	FALSE	chr1:chr2:chr3:chr4:chr5:chr6:chr7:chr8:chr9:chr10:chr11:chr12:chr13:chr14:chr15:chr16:chr17:chr18:chr19:chr20:chr21:chr22:chrX	01:01:00	2	Haematological	NA
HAEM565-01_HAEM565-11	NA	0.00800936768149883	0.853890761897637	0.00800936768149883	0.853890761897637	1681	1309	C1	0.75	1	1	2	1	3	0.00400468384074941	0:0.95	0.95	0.75	FALSE	20000	FALSE	NA	NA	NA	0.00791563214434966	0.866625165526476	0.00791563214434966	0.866625165526476	1552	1246	C1	0.75	1	1	2	1	2	0.00395781607217483	0:0.95	0.95	0.75	FALSE	20000	FALSE	chr1:chr2:chr3:chr4:chr5:chr6:chr7:chr8:chr9:chr10:chr11:chr12:chr13:chr14:chr15:chr16:chr17:chr18:chr19:chr20:chr21:chr22:chrX	01:01:00	2	Haematological	NA
HAEM566-01_HAEM566-11	NA	0.00405882795079297	0.759445357624652	0.00405882795079297	0.759445357624652	3589	2118	C1	0.75	2	2	3	1	2	0.00202941397539649	0:0.95	0.95	0.75	FALSE	20000	FALSE	NA	NA	NA	0.00401935637411746	0.759888760071915	0.00401935637411746	0.759888760071915	3356	2008	C1	0.75	2	2	3	1	2	0.00200967818705873	0:0.95	0.95	0.75	FALSE	20000	FALSE	chr1:chr2:chr3:chr4:chr5:chr6:chr7:chr8:chr9:chr10:chr11:chr12:chr13:chr14:chr15:chr16:chr17:chr18:chr19:chr20:chr22:chrX:chr21	01:01:00	2	Haematological	NA
HAEM567-01_HAEM567-11	NA	0.00198630495008102	0.117890148961204	0.00198630495008102	0.117890148961204	1063	528	C1	0.75	1	1	2	1	1	0.00099315247504051	0:0.95	0.95	0.75	FALSE	20000	FALSE	NA	NA	NA	0.00191831995557575	0.117190416032603	0.00191831995557575	0.117190416032603	1051	546	C1	0.75	1	1	2	1	1	0.000959159977787874	0:0.95	0.95	0.75	FALSE	20000	FALSE	chr1:chr2:chr3:chr4:chr5:chr6:chr7:chr8:chr9:chr10:chr11:chr12:chr13:chr14:chr15:chr16:chr17:chr18:chr19:chr20:chr21:chr22:chrX	01:01:00	2	Haematological	NA
HAEM568-01_HAEM568-11	NA	0.168758113370835	0.506943883441409	0.168758113370835	0.506943883441409	134	43	C1	0.75	2	2	3	1	2	0.0843790566854176	0:0.95	0.95	0.75	FALSE	20000	FALSE	NA	NA	NA	0.166376306620209	0.506693316395347	0.166376306620209	0.506693316395347	132	43	C1	0.75	2	2	3	1	2	0.0831881533101045	0:0.95	0.95	0.75	FALSE	20000	FALSE	chr1:chr2:chr3:chr4:chr5:chr6:chr7:chr9:chr10:chr11:chr12:chr13:chr14:chr15:chr16:chr17:chr18:chr19:chr20:chr22:chrX:chr8:chr21	01:01:00	2	Haematological	NA
HAEM569-01_HAEM569-11	NA	0.0267857142857143	0.515041779080476	0.0267857142857143	0.515041779080476	263	21	C1	0.66	2	2	3	1	2	0.0133928571428571	0:0.95	0.95	0.75	TRUE	20000	FALSE	NA	NA	NA	0.0267857142857143	0.515041779080476	0.0267857142857143	0.515041779080476	263	21	C1	0.66	2	2	3	1	2	0.0133928571428571	0:0.95	0.95	0.75	TRUE	20000	FALSE	chr1:chr2:chr3:chr4:chr5:chr6:chr7:chr8:chr9:chr10:chr11:chr12:chr13:chr14:chr15:chr16:chr17:chr18:chr19:chr20:chr22:chrX:chr21	01:01:00	2	Haematological	NA
HAEM570-01_HAEM570-11	NA	0.00395055435198165	0.525288090497626	0.00395055435198165	0.525288090497626	578	447	C1	0.75	2	2	3	1	2	0.00197527717599082	0:0.95	0.95	0.75	FALSE	20000	FALSE	NA	NA	NA	0.00399767876716745	0.525156212976336	0.00399767876716745	0.525156212976336	573	443	C1	0.75	2	2	3	1	2	0.00199883938358373	0:0.95	0.95	0.75	FALSE	20000	FALSE	chr1:chr2:chr3:chr4:chr5:chr6:chr7:chr8:chr9:chr10:chr11:chr12:chr13:chr14:chr15:chr16:chr17:chr18:chr19:chr20:chr21:chrX:chr22	01:01:00	2	Haematological	NA
HAEM571-01_HAEM571-11	NA	0.00420543564321101	0.186126489765904	0.00420543564321101	0.186126489765904	122	96	C1	0.75	1	1	2	2	1	0.00149864109138603:0.015007260222908	0:0.95	0.95	0.75	FALSE	20000	FALSE	NA	NA	NA	0.00420521446593776	0.184721688788392	0.00420521446593776	0.184721688788392	116	78	C1	0.75	1	1	2	1	1	0.00210260723296888	0:0.95	0.95	0.75	FALSE	20000	FALSE	chr1:chr2:chr3:chr4:chr5:chr6:chr7:chr8:chr9:chr10:chr11:chr12:chr13:chr14:chr15:chr16:chr17:chr18:chr19:chr20:chr22:chrX:chr21	01:01:00	2	Haematological	NA
HAEM572-01_HAEM572-11	NA	0.0287934597071242	0.950056484035885	0.0287934597071242	0.950056484035885	1421	846	C1	0.75	2	2	3	1	3	0.0143967298535621	0:0.95	0.95	0.75	FALSE	20000	FALSE	NA	NA	NA	0.0291388907978833	0.951052177879749	0.0291388907978833	0.951052177879749	1374	830	C1	0.75	2	2	3	1	3	0.0145694453989417	0:0.95	0.95	0.75	FALSE	20000	FALSE	chr1:chr2:chr3:chr4:chr5:chr6:chr7:chr9:chr10:chr11:chr12:chr13:chr14:chr15:chr16:chr17:chr18:chr19:chr20:chr21:chr22:chrX:chr8	01:01:00	2	Haematological	NA
HAEM573-01_HAEM573-11	NA	0.00364705111199689	0.666385598557311	0.00364705111199689	0.666385598557311	3377	2196	C1	0.75	2	2	3	2	2	0.00011018885962843:0.0246422107006222	0:0.95	0.95	0.75	FALSE	20000	FALSE	NA	NA	NA	0.00375799449138696	0.665729758056094	0.00375799449138696	0.665729758056094	3354	2185	C1	0.75	2	2	3	1	2	0.00187899724569348	0:0.95	0.95	0.75	FALSE	20000	FALSE	chr1:chr2:chr3:chr4:chr5:chr6:chr7:chr8:chr9:chr10:chr11:chr12:chr13:chr14:chr15:chr16:chr17:chr18:chr19:chr20:chr21:chr22:chrX	01:01:00	2	Haematological	NA
HAEM574-01_HAEM574-11	NA	0.00253260941534794	0.967692912908641	0.00253260941534794	0.967692912908641	5562	3682	C1	0.75	1	1	2	1	3	0.00126630470767397	0:0.95	0.95	0.75	FALSE	20000	FALSE	NA	NA	NA	0.00253899122129262	0.972895769434618	0.00253899122129262	0.972895769434618	5129	3615	C1	0.75	3	3	4	2	2	0.0156568271351331:0.00102572128215218	0:0.95	0.95	0.75	FALSE	20000	FALSE	chr1:chr2:chr3:chr4:chr5:chr6:chr7:chr8:chr9:chr10:chr11:chr12:chr13:chr14:chr15:chr16:chr17:chr18:chr19:chr20:chr21:chr22:chrX	01:01:00	2	Haematological	NA
HAEM575-01_HAEM575-11	NA	0.00558174441239241	0.913958903859878	0.00558174441239241	0.913958903859878	4217	1264	C1	0.75	3	3	4	1	4	0.00279087220619621	0:0.95	0.95	0.75	FALSE	20000	FALSE	NA	NA	NA	0.00561071402434562	0.914232395837054	0.00561071402434562	0.914232395837054	4063	1214	C1	0.75	3	3	4	1	4	0.00280535701217281	0:0.95	0.95	0.75	FALSE	20000	FALSE	chr1:chr2:chr3:chr4:chr5:chr6:chr7:chr8:chr9:chr10:chr11:chr12:chr13:chr14:chr15:chr16:chr17:chr18:chr19:chr20:chr21:chr22:chrX	01:01:00	2	Haematological	NA
HAEM576-01_HAEM576-11	NA	0.00220455749867515	0.923728474648284	0.00220455749867515	0.923728474648284	1310	1201	C1	0.75	1	1	2	1	2	0.00110227874933757	0:0.95	0.95	0.75	FALSE	20000	FALSE	NA	NA	NA	0.00246449186069135	0.923144447709333	0.00246449186069135	0.923144447709333	1271	1177	C1	0.75	1	1	2	1	2	0.00123224593034568	0:0.95	0.95	0.75	FALSE	20000	FALSE	chr1:chr2:chr3:chr4:chr5:chr6:chr7:chr8:chr9:chr10:chr11:chr12:chr13:chr15:chr16:chr17:chr18:chr19:chr20:chr21:chr22:chrX:chr14	01:01:00	2	Haematological	NA
HAEM577-01_HAEM577-11	NA	0.0114991539919991	0.835951229893331	0.0114991539919991	0.835951229893331	376	108	C1	0.75	2	2	3	2	2	0.0556260971288854:0.00206030968030006	0:0.95	0.95	0.75	FALSE	20000	FALSE	NA	NA	NA	0.00715990453460621	0.836684282961701	0.00715990453460621	0.836684282961701	345	99	C1	0.75	2	2	3	1	2	0.0035799522673031	0:0.95	0.95	0.75	FALSE	20000	FALSE	chr1:chr2:chr3:chr4:chr5:chr6:chr7:chr8:chr9:chr10:chr11:chr12:chr13:chr14:chr15:chr16:chr17:chr18:chr19:chr20:chr22:chrX:chr21	01:01:00	2	Haematological	NA
HAEM578-01_HAEM578-11	NA	0.0837037037037037	0.391130911908321	0.0837037037037037	0.391130911908321	663	184	C1	0.75	2	2	3	1	2	0.0418518518518518	0:0.95	0.95	0.75	FALSE	20000	FALSE	NA	NA	NA	0.0851505711318795	0.399040980251772	0.0851505711318795	0.399040980251772	607	164	C1	0.75	2	2	3	1	2	0.0425752855659398	0:0.95	0.95	0.75	FALSE	20000	FALSE	chr1:chr2:chr3:chr4:chr5:chr6:chr7:chr8:chr9:chr10:chr11:chr12:chr13:chr14:chr15:chr16:chr17:chr18:chr19:chr20:chr21:chr22:chrX	01:01:00	2	Haematological	NA
HAEM579-01_HAEM579-11	NA	0.00283300710827238	0.756452589092354	0.00283300710827238	0.756452589092354	1264	1012	C1	0.75	2	2	3	1	2	0.00141650355413619	0:0.95	0.95	0.75	FALSE	20000	FALSE	NA	NA	NA	0.00270916334661355	0.75587405140672	0.00270916334661355	0.75587405140672	1211	981	C1	0.75	2	2	3	1	2	0.00135458167330677	0:0.95	0.95	0.75	FALSE	20000	FALSE	chr1:chr2:chr3:chr4:chr5:chr6:chr7:chr8:chr9:chr10:chr11:chr12:chr13:chr14:chr16:chr17:chr18:chr19:chr20:chr21:chr22:chrX:chr15	01:01:00	2	Haematological	NA
HAEM580-01_HAEM580-11	NA	0.00343212821034874	0.919926941725983	0.00343212821034874	0.919926941725983	1107	1003	C1	0.75	1	1	2	1	2	0.00171606410517437	0:0.95	0.95	0.75	FALSE	20000	FALSE	NA	NA	NA	0.0034285382223901	0.919767975286065	0.0034285382223901	0.919767975286065	1087	1004	C1	0.75	1	1	2	1	2	0.00171426911119505	0:0.95	0.95	0.75	FALSE	20000	FALSE	chr1:chr2:chr3:chr4:chr5:chr6:chr7:chr8:chr9:chr10:chr11:chr12:chr13:chr14:chr15:chr16:chr17:chr18:chr19:chr20:chr21:chr22:chrX	01:01:00	2	Haematological	NA
HAEM581-01_HAEM581-11	NA	0.00232738557020946	0.778662144256431	0.00232738557020946	0.778662144256431	1391	1095	C1	0.75	2	2	3	1	3	0.00116369278510473	0:0.95	0.95	0.75	FALSE	20000	FALSE	NA	NA	NA	0.00232693426410704	0.778666727766431	0.00232693426410704	0.778666727766431	1382	1095	C1	0.75	2	2	3	1	3	0.00116346713205352	0:0.95	0.95	0.75	FALSE	20000	FALSE	chr1:chr2:chr3:chr4:chr5:chr6:chr7:chr8:chr9:chr10:chr11:chr12:chr13:chr14:chr15:chr16:chr17:chr19:chr20:chr22:chrX:chr18:chr21	01:01:00	2	Haematological	NA
HAEM582-01_HAEM582-11	NA	0.00430079068382572	0.689946569741126	0.00430079068382572	0.689946569741126	2424	937	C1	0.75	2	2	3	1	2	0.00215039534191286	0:0.95	0.95	0.75	FALSE	20000	FALSE	NA	NA	NA	0.00424185294909776	0.688587190247827	0.00424185294909776	0.688587190247827	2363	920	C1	0.75	2	2	3	1	2	0.00212092647454888	0:0.95	0.95	0.75	FALSE	20000	FALSE	chr1:chr2:chr3:chr4:chr5:chr6:chr7:chr8:chr9:chr10:chr11:chr12:chr13:chr14:chr15:chr16:chr17:chr18:chr19:chr20:chr21:chr22:chrX	01:01:00	2	Haematological	NA
HAEM583-01_HAEM583-11	NA	0.00378967314069162	0.908357178835701	0.00378967314069162	0.908357178835701	3256	1807	C1	0.75	2	2	3	1	3	0.00189483657034581	0:0.95	0.95	0.75	FALSE	20000	FALSE	NA	NA	NA	0.00374293906563879	0.910317219183276	0.00374293906563879	0.910317219183276	3217	1780	C1	0.75	3	3	4	1	3	0.00187146953281939	0:0.95	0.95	0.75	FALSE	20000	FALSE	chr1:chr2:chr3:chr4:chr5:chr6:chr7:chr8:chr9:chr10:chr11:chr12:chr13:chr14:chr15:chr16:chr17:chr18:chr19:chr20:chr21:chr22:chrX	01:01:00	2	Haematological	NA
HAEM584-01_HAEM584-11	NA	0.00260873805344256	0.946673378828456	0.00260873805344256	0.946673378828456	5161	3069	C1	0.75	3	3	4	1	2	0.00130436902672128	0:0.95	0.95	0.75	FALSE	20000	FALSE	NA	NA	NA	0.0026369293327583	0.943785024617889	0.0026369293327583	0.943785024617889	4994	3034	C1	0.75	3	3	4	1	2	0.00131846466637915	0:0.95	0.95	0.75	FALSE	20000	FALSE	chr1:chr2:chr3:chr4:chr5:chr6:chr7:chr8:chr9:chr10:chr11:chr12:chr13:chr14:chr15:chr16:chr17:chr18:chr19:chr20:chr21:chr22:chrX	01:01:00	2	Haematological	NA
HAEM585-01_HAEM585-11	NA	0.00386415904925343	0.944094523768654	0.00386415904925343	0.944094523768654	4446	3300	C1	0.75	1	1	2	1	2	0.00193207952462672	0:0.95	0.95	0.75	FALSE	20000	FALSE	NA	NA	NA	0.00383305689217623	0.943329711137914	0.00383305689217623	0.943329711137914	4310	3291	C1	0.75	2	2	3	1	2	0.00191652844608811	0:0.95	0.95	0.75	FALSE	20000	FALSE	chr1:chr2:chr3:chr4:chr5:chr6:chr7:chr8:chr9:chr10:chr11:chr12:chr13:chr18:chr19:chr20:chr21:chr22:chrX:chr14:chr15:chr16:chr17	01:01:00	2	Haematological	NA
HAEM586-01_HAEM586-11	NA	0.00278495069050913	0.738742597386316	0.00278495069050913	0.738742597386316	3036	1991	C1	0.75	2	2	3	1	3	0.00139247534525457	0:0.95	0.95	0.75	FALSE	20000	FALSE	NA	NA	NA	0.002705682860611	0.739153740234862	0.002705682860611	0.739153740234862	2867	1892	C1	0.75	2	2	3	1	3	0.0013528414303055	0:0.95	0.95	0.75	FALSE	20000	FALSE	chr1:chr2:chr3:chr4:chr5:chr6:chr7:chr8:chr9:chr10:chr11:chr12:chr13:chr14:chr15:chr16:chr17:chr18:chr19:chr20:chr21:chr22:chrX	01:01:00	2	Haematological	NA
HAEM587-01_HAEM587-11	NA	0.00222586531846496	0.905729860500058	0.00222586531846496	0.905729860500058	2284	1484	C1	0.75	3	3	4	2	2	0.0259647299004964:0.000568859427847885	0:0.95	0.95	0.75	FALSE	20000	FALSE	NA	NA	NA	0.00226406101048618	0.905702699490183	0.00226406101048618	0.905702699490183	2270	1484	C1	0.75	3	3	4	1	2	0.00113203050524309	0:0.95	0.95	0.75	FALSE	20000	FALSE	chr1:chr2:chr3:chr4:chr5:chr6:chr7:chr8:chr9:chr10:chr11:chr12:chr13:chr14:chr15:chr16:chr17:chr18:chr19:chr22:chrX:chr20:chr21	01:01:00	2	Haematological	NA
HAEM588-01_HAEM588-11	NA	0.00298414912994613	0.825130180359434	0.00298414912994613	0.825130180359434	2521	1386	C1	0.75	1	1	2	1	3	0.00149207456497307	0:0.95	0.95	0.75	FALSE	20000	FALSE	NA	NA	NA	0.00300111041085202	0.887365550003432	0.00300111041085202	0.887365550003432	2375	891	C1	0.75	3	3	4	1	3	0.00150055520542601	0:0.95	0.95	0.75	FALSE	20000	FALSE	chr1:chr2:chr3:chr4:chr5:chr6:chr7:chr8:chr9:chr10:chr11:chr12:chr13:chr14:chr15:chr16:chr17:chr18:chr19:chr21:chr22:chrX:chr20	01:01:00	2	Haematological	NA
HAEM589-01_HAEM589-11	NA	0.00324649823275298	0.947479547733039	0.00324649823275298	0.947479547733039	3166	1917	C1	0.75	2	2	3	1	2	0.00162324911637649	0:0.95	0.95	0.75	FALSE	20000	FALSE	NA	NA	NA	0.00321586137245522	0.947804355974562	0.00321586137245522	0.947804355974562	3057	1888	C1	0.75	2	2	3	1	2	0.00160793068622761	0:0.95	0.95	0.75	FALSE	20000	FALSE	chr1:chr2:chr3:chr4:chr5:chr6:chr7:chr8:chr9:chr10:chr11:chr12:chr13:chr14:chr15:chr16:chr17:chr18:chr19:chr20:chr21:chr22:chrX	01:01:00	2	Haematological	NA
HAEM590-01_HAEM590-11	NA	0.0424710424710425	0.934545832808022	0.0424710424710425	0.934545832808022	1698	1486	C1	0.75	1	1	2	1	2	0.0212355212355212	0:0.95	0.95	0.75	FALSE	20000	FALSE	NA	NA	NA	0.042465608837913	0.933533099106688	0.042465608837913	0.933533099106688	1636	1470	C1	0.75	1	1	2	1	2	0.0212328044189565	0:0.95	0.95	0.75	FALSE	20000	FALSE	chr1:chr2:chr3:chr4:chr5:chr6:chr7:chr8:chr9:chr10:chr11:chr12:chr13:chr14:chr15:chr16:chr17:chr18:chr19:chr20:chr21:chr22:chrX	01:01:00	2	Haematological	NA
HAEM591-01_HAEM591-11	NA	0.00203451900579838	0.596727738865943	0.00203451900579838	0.596727738865943	2005	1521	C1	0.75	1	1	2	1	2	0.00101725950289919	0:0.95	0.95	0.75	FALSE	20000	FALSE	NA	NA	NA	0.00190271489226758	0.596401193178844	0.00190271489226758	0.596401193178844	1893	1462	C1	0.75	1	1	2	1	2	0.000951357446133789	0:0.95	0.95	0.75	FALSE	20000	FALSE	chr1:chr2:chr3:chr4:chr5:chr6:chr7:chr8:chr9:chr10:chr11:chr12:chr13:chr14:chr15:chr16:chr17:chr18:chr19:chr20:chr21:chr22:chrX	01:01:00	2	Haematological	NA
HAEM592-01_HAEM592-11	NA	0.00905819892811313	0.963014369823438	0.00905819892811313	0.963014369823438	2772	2113	C1	0.75	1	1	2	1	3	0.00452909946405656	0:0.95	0.95	0.75	FALSE	20000	FALSE	NA	NA	NA	0.00905597199497736	0.966895982943556	0.00905597199497736	0.966895982943556	2725	2096	C1	0.75	2	2	3	1	3	0.00452798599748868	0:0.95	0.95	0.75	FALSE	20000	FALSE	chr1:chr2:chr3:chr4:chr5:chr6:chr7:chr8:chr9:chr10:chr11:chr12:chr13:chr14:chr15:chr16:chr17:chr18:chr19:chr21:chr22:chrX:chr20	01:01:00	2	Haematological	NA
HAEM593-01_HAEM593-11	NA	0.00244393167271925	0.880821838911678	0.00244393167271925	0.880821838911678	3295	1797	C1	0.75	2	2	3	2	2	0.0092582560587915:0.00103929416703348	0:0.95	0.95	0.75	FALSE	20000	FALSE	NA	NA	NA	0.00247066090179123	0.879905222849678	0.00247066090179123	0.879905222849678	3096	1729	C1	0.75	2	2	3	1	2	0.00123533045089561	0:0.95	0.95	0.75	FALSE	20000	FALSE	chr1:chr2:chr3:chr4:chr5:chr6:chr7:chr8:chr9:chr10:chr11:chr12:chr13:chr14:chr15:chr16:chr17:chr19:chr20:chr21:chr22:chrX:chr18	01:01:00	2	Haematological	NA
HAEM594-01_HAEM594-11	NA	0.00500200080032013	0.951013453339487	0.00500200080032013	0.951013453339487	5220	1021	C1	0.75	2	2	3	1	3	0.00250100040016006	0:0.95	0.95	0.75	FALSE	20000	FALSE	NA	NA	NA	0.00505527927335498	0.94929510595496	0.00505527927335498	0.94929510595496	5148	995	C1	0.75	2	2	3	1	3	0.00252763963667749	0:0.95	0.95	0.75	FALSE	20000	FALSE	chr1:chr2:chr3:chr4:chr5:chr6:chr7:chr8:chr9:chr10:chr11:chr12:chr13:chr14:chr15:chr16:chr17:chr18:chr19:chr20:chr21:chrX:chr22	01:01:00	2	Haematological	NA
HAEM595-01_HAEM595-11	NA	0.00332838898737383	0.936555782882399	0.00332838898737383	0.936555782882399	1446	1350	C1	0.75	1	1	2	1	2	0.00166419449368691	0:0.95	0.95	0.75	FALSE	20000	FALSE	NA	NA	NA	0.00334904715968038	0.936618351248467	0.00334904715968038	0.936618351248467	1432	1341	C1	0.75	1	1	2	1	2	0.00167452357984019	0:0.95	0.95	0.75	FALSE	20000	FALSE	chr1:chr2:chr3:chr4:chr5:chr6:chr7:chr8:chr9:chr10:chr11:chr12:chr13:chr14:chr15:chr16:chr17:chr18:chr19:chr20:chr22:chrX:chr21	01:01:00	2	Haematological	NA
HAEM596-01_HAEM596-11	NA	0.0017396626987323	0.289672508924584	0.0017396626987323	0.289672508924584	1233	1063	C1	0.75	1	1	2	1	1	0.000869831349366151	0:0.95	0.95	0.75	FALSE	20000	FALSE	NA	NA	NA	0.00176597553796847	0.289496916283689	0.00176597553796847	0.289496916283689	1218	1049	C1	0.75	1	1	2	1	1	0.000882987768984237	0:0.95	0.95	0.75	FALSE	20000	FALSE	chr1:chr2:chr3:chr4:chr5:chr6:chr7:chr8:chr9:chr10:chr11:chr12:chr13:chr14:chr15:chr16:chr17:chr18:chr19:chr20:chr22:chrX:chr21	01:01:00	2	Haematological	NA
HAEM597-01_HAEM597-11	NA	0.00240172123355071	0.893671474064791	0.00240172123355071	0.893671474064791	2845	1571	C1	0.75	1	1	2	1	3	0.00120086061677536	0:0.95	0.95	0.75	FALSE	20000	FALSE	NA	NA	NA	0.00236322816967978	0.915581695230884	0.00236322816967978	0.915581695230884	2171	1106	C1	0.75	3	3	4	1	3	0.00118161408483989	0:0.95	0.95	0.75	FALSE	20000	FALSE	chr1:chr2:chr3:chr4:chr5:chr6:chr7:chr8:chr9:chr10:chr11:chr12:chr13:chr14:chr15:chr16:chr17:chr18:chr19:chr20:chr21:chr22:chrX	01:01:00	2	Haematological	NA
HAEM598-01_HAEM598-11	NA	0.101691724267771	0.922396402329637	0.101691724267771	0.922396402329637	2038	1630	C1	0.75	2	2	3	1	2	0.0508458621338856	0:0.95	0.95	0.75	FALSE	20000	FALSE	NA	NA	NA	0.101907895627683	0.924151247895001	0.101907895627683	0.924151247895001	2020	1620	C1	0.75	2	2	3	1	2	0.0509539478138414	0:0.95	0.95	0.75	FALSE	20000	FALSE	chr1:chr2:chr3:chr4:chr5:chr6:chr7:chr8:chr9:chr10:chr11:chr12:chr13:chr14:chr15:chr16:chr17:chr18:chr19:chr20:chr21:chr22:chrX	01:01:00	2	Haematological	NA
HAEM599-01_HAEM599-11	NA	0.0037122258015033	0.819349651830171	0.0037122258015033	0.819349651830171	1949	1750	C1	0.75	2	2	3	1	2	0.00185611290075165	0:0.95	0.95	0.75	FALSE	20000	FALSE	NA	NA	NA	0.00373416451926489	0.819852617768951	0.00373416451926489	0.819852617768951	1930	1742	C1	0.75	2	2	3	1	2	0.00186708225963245	0:0.95	0.95	0.75	FALSE	20000	FALSE	chr1:chr2:chr3:chr4:chr5:chr6:chr7:chr8:chr9:chr10:chr11:chr12:chr13:chr14:chr15:chr16:chr17:chr18:chr19:chr20:chr21:chr22:chrX	01:01:00	2	Haematological	NA
HAEM600-01_HAEM600-11	NA	0.00277338389764168	0.622727695785894	0.00277338389764168	0.622727695785894	4847	437	C1	0.75	3	3	4	2	3	0.0220362007220128:0.000978235149401838	0:0.95	0.95	0.75	FALSE	20000	FALSE	NA	NA	NA	0.00279150915963943	0.621307127091169	0.00279150915963943	0.621307127091169	4696	409	C1	0.75	3	3	4	1	3	0.00139575457981971	0:0.95	0.95	0.75	FALSE	20000	FALSE	chr1:chr2:chr3:chr4:chr5:chr6:chr7:chr8:chr9:chr10:chr11:chr12:chr13:chr14:chr15:chr16:chr17:chr18:chr19:chr20:chr21:chr22:chrX	01:01:00	2	Haematological	NA
HAEM601-01_HAEM601-11	NA	0.0088608673425918	0.958113820549806	0.0088608673425918	0.958113820549806	3735	1549	C1	0.75	2	2	3	1	3	0.0044304336712959	0:0.95	0.95	0.75	FALSE	20000	FALSE	NA	NA	NA	0.00889049077911936	0.950732404621631	0.00889049077911936	0.950732404621631	3442	1759	C1	0.75	3	3	4	1	3	0.00444524538955968	0:0.95	0.95	0.75	FALSE	20000	FALSE	chr1:chr2:chr3:chr4:chr5:chr6:chr7:chr8:chr9:chr10:chr11:chr12:chr13:chr14:chr15:chr16:chr17:chr18:chr19:chr20:chr21:chr22:chrX	01:01:00	2	Haematological	NA
HAEM602-01_HAEM602-11	NA	0.00298714230053249	0.884506698852682	0.00298714230053249	0.884506698852682	2650	1533	C1	0.75	2	2	3	1	3	0.00149357115026625	0:0.95	0.95	0.75	FALSE	20000	FALSE	NA	NA	NA	0.00298436452498865	0.883432881209352	0.00298436452498865	0.883432881209352	2637	1535	C1	0.75	2	2	3	1	2	0.00149218226249432	0:0.95	0.95	0.75	FALSE	20000	FALSE	chr1:chr2:chr3:chr4:chr5:chr6:chr7:chr8:chr9:chr10:chr11:chr12:chr13:chr14:chr15:chr16:chr17:chr18:chr19:chr20:chr21:chr22:chrX	01:01:00	2	Haematological	NA
HAEM603-01_HAEM603-11	NA	0.00304695807243904	0.818892301605666	0.00304695807243904	0.818892301605666	2802	1264	C1	0.75	3	3	4	2	3	0.00109405398185949:0.0797803899223462	0:0.95	0.95	0.75	FALSE	20000	FALSE	NA	NA	NA	0.00281281190454587	0.82219169082063	0.00281281190454587	0.82219169082063	2581	1322	C1	0.75	2	2	3	1	3	0.00140640595227293	0:0.95	0.95	0.75	FALSE	20000	FALSE	chr1:chr2:chr3:chr4:chr5:chr6:chr7:chr8:chr9:chr10:chr11:chr12:chr13:chr14:chr15:chr16:chr17:chr18:chr19:chr20:chr21:chr22:chrX	01:01:00	2	Haematological	NA
HAEM604-01_HAEM604-11	NA	0.00406303866042847	0.842891605192385	0.00406303866042847	0.842891605192385	1864	1421	C1	0.75	1	1	2	1	3	0.00203151933021423	0:0.95	0.95	0.75	FALSE	20000	FALSE	NA	NA	NA	0.00405864325354096	0.844567257260386	0.00405864325354096	0.844567257260386	1804	1408	C1	0.75	1	1	2	1	3	0.00202932162677048	0:0.95	0.95	0.75	FALSE	20000	FALSE	chr1:chr2:chr3:chr4:chr5:chr6:chr7:chr8:chr9:chr10:chr11:chr12:chr13:chr14:chr15:chr16:chr17:chr18:chr19:chr20:chr21:chr22:chrX	01:01:00	2	Haematological	NA
HAEM605-01_HAEM605-11	NA	0.00266653333999967	0.883800537711142	0.00266653333999967	0.883800537711142	5189	4308	C1	0.75	1	1	2	1	3	0.00133326666999983	0:0.95	0.95	0.75	FALSE	20000	FALSE	NA	NA	NA	0.0026146589954976	0.883981311440224	0.0026146589954976	0.883981311440224	4996	4248	C1	0.75	1	1	2	1	3	0.0013073294977488	0:0.95	0.95	0.75	FALSE	20000	FALSE	chr1:chr2:chr3:chr4:chr5:chr6:chr7:chr8:chr9:chr10:chr11:chr12:chr13:chr14:chr15:chr16:chr17:chr18:chr19:chr21:chr22:chrX:chr20	01:01:00	2	Haematological	NA
HAEM606-01_HAEM606-11	NA	0.0038502221281997	0.569815447462267	0.0038502221281997	0.569815447462267	1458	1271	C1	0.75	1	1	2	1	2	0.00192511106409985	0:0.95	0.95	0.75	FALSE	20000	FALSE	NA	NA	NA	0.00390323410826113	0.57004944355352	0.00390323410826113	0.57004944355352	1410	1254	C1	0.75	1	1	2	1	2	0.00195161705413057	0:0.95	0.95	0.75	FALSE	20000	FALSE	chr1:chr2:chr3:chr4:chr5:chr6:chr7:chr8:chr9:chr10:chr11:chr12:chr13:chr14:chr15:chr16:chr17:chr18:chr19:chr21:chr22:chrX:chr20	01:01:00	2	Haematological	NA
HAEM607-01_HAEM607-11	NA	0.00223800355079893	0.610455091003593	0.00223800355079893	0.610455091003593	5935	4377	C2	0.75	3	3	4	1	2	0.00111900177539946	0:0.95	0.95	0.75	FALSE	20000	FALSE	NA	NA	NA	0.00224671583009542	0.606121465972333	0.00224671583009542	0.606121465972333	5406	4145	C1	0.75	1	1	2	1	2	0.00112335791504771	0:0.95	0.95	0.75	FALSE	20000	FALSE	chr1:chr2:chr3:chr4:chr5:chr6:chr7:chr8:chr9:chr10:chr11:chr12:chr13:chr14:chr15:chr16:chr17:chr18:chr19:chr20:chr21:chr22:chrX	01:01:00	2	Haematological	NA
HAEM608-01_HAEM608-11	NA	0.00232605678606802	0.741263493772883	0.00232605678606802	0.741263493772883	4596	3291	C1	0.75	1	1	2	2	2	0.0241082114608529:0.000798810425121885	0:0.95	0.95	0.75	FALSE	20000	FALSE	NA	NA	NA	0.00238226911132854	0.741645870658108	0.00238226911132854	0.741645870658108	4430	3189	C1	0.75	3	3	4	1	2	0.00119113455566427	0:0.95	0.95	0.75	FALSE	20000	FALSE	chr1:chr2:chr3:chr4:chr5:chr6:chr7:chr8:chr9:chr10:chr11:chr12:chr13:chr14:chr15:chr16:chr17:chr18:chr19:chr20:chr21:chr22:chrX	01:01:00	2	Haematological	NA
HAEM609-01_HAEM609-11	NA	0.0101177157311022	0.97669957283364	0.0101177157311022	0.97669957283364	2395	319	C1	0.75	3	3	4	1	3	0.00505885786555112	0:0.95	0.95	0.75	FALSE	20000	FALSE	NA	NA	NA	0.0105851569933397	0.977218878165756	0.0105851569933397	0.977218878165756	2230	520	C1	0.75	3	3	4	1	3	0.00529257849666984	0:0.95	0.95	0.75	FALSE	20000	FALSE	chr1:chr2:chr3:chr4:chr5:chr6:chr7:chr8:chr9:chr10:chr11:chr12:chr13:chr14:chr15:chr16:chr17:chr18:chr19:chr20:chr21:chr22:chrX	01:01:00	2	Haematological	NA
HAEM610-01_HAEM610-11	NA	0.00445670437493823	0.773071609408684	0.00445670437493823	0.773071609408684	4955	3209	C1	0.75	1	1	2	1	2	0.00222835218746911	0:0.95	0.95	0.75	FALSE	20000	FALSE	NA	NA	NA	0.00431988964315533	0.771338184424414	0.00431988964315533	0.771338184424414	4808	3176	C1	0.75	1	1	2	1	2	0.00215994482157767	0:0.95	0.95	0.75	FALSE	20000	FALSE	chr1:chr2:chr3:chr4:chr5:chr6:chr7:chr8:chr9:chr10:chr11:chr12:chr13:chr14:chr15:chr16:chr17:chr18:chr19:chr20:chr21:chr22:chrX	01:01:00	2	Haematological	NA
HAEM611-01_HAEM611-11	NA	0.0057620341415902	0.90370483343928	0.0057620341415902	0.90370483343928	3207	2475	C1	0.75	1	1	2	1	2	0.0028810170707951	0:0.95	0.95	0.75	FALSE	20000	FALSE	NA	NA	NA	0.00573852806755067	0.903977353128737	0.00573852806755067	0.903977353128737	3135	2477	C1	0.75	1	1	2	1	2	0.00286926403377534	0:0.95	0.95	0.75	FALSE	20000	FALSE	chr1:chr2:chr3:chr4:chr5:chr6:chr7:chr8:chr9:chr10:chr11:chr12:chr13:chr14:chr15:chr16:chr17:chr18:chr19:chr20:chr21:chr22:chrX	01:01:00	2	Haematological	NA
HAEM612-01_HAEM612-11	NA	0.00306847545219638	0.908185459122851	0.00306847545219638	0.908185459122851	1403	989	C1	0.75	1	1	2	1	3	0.00153423772609819	0:0.95	0.95	0.75	FALSE	20000	FALSE	NA	NA	NA	0.00266091217367319	0.908341712678672	0.00266091217367319	0.908341712678672	1376	985	C1	0.75	1	1	2	1	2	0.0013304560868366	0:0.95	0.95	0.75	FALSE	20000	FALSE	chr1:chr2:chr3:chr4:chr5:chr6:chr7:chr8:chr9:chr10:chr11:chr12:chr13:chr14:chr15:chr16:chr18:chr19:chr20:chr21:chr22:chrX:chr17	01:01:00	2	Haematological	NA
HAEM613-01_HAEM613-11	NA	0.00248502701419816	0.15349088960931	0.00248502701419816	0.15349088960931	1872	1872	C1	0.75	1	1	2	1	1	0.00124251350709908	0:0.95	0.95	0.75	FALSE	20000	FALSE	NA	NA	NA	0.00248919716399334	0.153539472615479	0.00248919716399334	0.153539472615479	1870	1870	C1	0.75	1	1	2	1	1	0.00124459858199667	0:0.95	0.95	0.75	FALSE	20000	FALSE	chr1:chr2:chr3:chr4:chr5:chr6:chr7:chr8:chr9:chr10:chr11:chr12:chr13:chr14:chr15:chr16:chr17:chr18:chr19:chr20:chr21:chr22:chrX	01:01:00	2	Haematological	NA
HAEM614-01_HAEM614-11	NA	0.00331990520167036	0.134304418725214	0.00331990520167036	0.134304418725214	6326	6326	C1	0.75	1	1	2	2	1	0.0106498733406611:0.00118189846929862	0:0.95	0.95	0.75	FALSE	20000	FALSE	NA	NA	NA	0.00331678758524688	0.134219836281508	0.00331678758524688	0.134219836281508	6320	6320	C1	0.75	1	1	2	1	1	0.00165839379262344	0:0.95	0.95	0.75	FALSE	20000	FALSE	chr1:chr2:chr3:chr4:chr5:chr6:chr7:chr8:chr9:chr10:chr11:chr12:chr13:chr14:chr15:chr17:chr18:chr19:chr21:chr22:chrX:chr16:chr20	01:01:00	2	Haematological	NA
HAEM615-01_HAEM615-11	NA	0.00181385718441452	0.650889220193215	0.00181385718441452	0.650889220193215	1776	1583	C1	0.75	2	2	3	1	2	0.000906928592207259	0:0.95	0.95	0.75	FALSE	20000	FALSE	NA	NA	NA	0.00181840015096152	0.651003341711657	0.00181840015096152	0.651003341711657	1763	1580	C1	0.75	2	2	3	1	2	0.000909200075480761	0:0.95	0.95	0.75	FALSE	20000	FALSE	chr1:chr2:chr3:chr4:chr5:chr6:chr7:chr9:chr10:chr11:chr12:chr13:chr14:chr15:chr16:chr17:chr18:chr19:chr20:chr21:chr22:chrX:chr8	01:01:00	2	Haematological	NA
HAEM616-01_HAEM616-11	NA	0.00676646570010112	0.866247555352783	0.00676646570010112	0.866247555352783	4201	3370	C1	0.75	1	1	2	1	3	0.00338323285005056	0:0.95	0.95	0.75	FALSE	20000	FALSE	NA	NA	NA	0.0066903687267287	0.882561185353574	0.0066903687267287	0.882561185353574	3759	3087	C1	0.75	1	1	2	1	2	0.00334518436336435	0:0.95	0.95	0.75	FALSE	20000	FALSE	chr1:chr2:chr3:chr4:chr5:chr6:chr7:chr8:chr9:chr10:chr11:chr12:chr13:chr14:chr15:chr16:chr17:chr18:chr19:chr20:chr21:chr22:chrX	01:01:00	2	Haematological	NA
HAEM617-01_HAEM617-11	NA	0.0065938091458575	0.717109133938689	0.0065938091458575	0.717109133938689	4988	897	C1	0.75	2	2	3	1	2	0.00329690457292875	0:0.95	0.95	0.75	FALSE	20000	FALSE	NA	NA	NA	0.00641302337053709	0.716984632338219	0.00641302337053709	0.716984632338219	4962	887	C1	0.75	2	2	3	1	2	0.00320651168526855	0:0.95	0.95	0.75	FALSE	20000	FALSE	chr1:chr2:chr3:chr4:chr5:chr6:chr7:chr8:chr9:chr10:chr11:chr12:chr13:chr14:chr15:chr16:chr17:chr18:chr19:chr20:chr21:chr22:chrX	01:01:00	2	Haematological	NA
HAEM618-01_HAEM618-11	NA	0.00194848593006136	0.716016835079306	0.00194848593006136	0.716016835079306	3377	1420	C1	0.75	2	2	3	2	3	0.0196365792431524:0.000580102493347179	0:0.95	0.95	0.75	FALSE	20000	FALSE	NA	NA	NA	0.00189076035577164	0.715797804364918	0.00189076035577164	0.715797804364918	3357	1413	C1	0.75	2	2	3	1	3	0.000945380177885821	0:0.95	0.95	0.75	FALSE	20000	FALSE	chr1:chr2:chr3:chr4:chr5:chr6:chr7:chr8:chr9:chr10:chr11:chr12:chr13:chr14:chr15:chr16:chr17:chr18:chr19:chr20:chr22:chrX:chr21	01:01:00	2	Haematological	NA
HAEM619-01_HAEM619-11	NA	0.0025159252716664	0.608563887115977	0.0025159252716664	0.608563887115977	2296	2011	C1	0.75	1	1	2	1	2	0.0012579626358332	0:0.95	0.95	0.75	FALSE	20000	FALSE	NA	NA	NA	0.00255174154807843	0.606355979957285	0.00255174154807843	0.606355979957285	2209	1937	C1	0.75	1	1	2	2	2	0.0242098446247049:0.000963382882880475	0:0.95	0.95	0.75	FALSE	20000	FALSE	chr1:chr2:chr3:chr4:chr5:chr6:chr7:chr8:chr9:chr10:chr12:chr13:chr14:chr15:chr16:chr17:chr18:chr19:chr20:chr21:chr22:chrX:chr11	01:01:00	2	Haematological	NA
HAEM620-01_HAEM620-11	NA	0.00361476891298735	0.538322247872397	0.00361476891298735	0.538322247872397	2226	941	C1	0.75	1	1	2	1	2	0.00180738445649367	0:0.95	0.95	0.75	FALSE	20000	FALSE	NA	NA	NA	0.00403938399394092	0.515906349028533	0.00403938399394092	0.515906349028533	1921	963	C1	0.75	2	2	3	1	2	0.00201969199697046	0:0.95	0.95	0.75	FALSE	20000	FALSE	chr1:chr2:chr3:chr4:chr5:chr6:chr7:chr8:chr9:chr10:chr11:chr12:chr13:chr14:chr15:chr16:chr17:chr18:chr19:chr20:chr21:chr22:chrX	01:01:00	2	Haematological	NA
HAEM621-01_HAEM621-11	NA	0.00389838901707916	0.742214162056304	0.00389838901707916	0.742214162056304	2569	2067	C1	0.75	1	1	2	1	2	0.00194919450853958	0:0.95	0.95	0.75	FALSE	20000	FALSE	NA	NA	NA	0.00393006606759714	0.742962875060313	0.00393006606759714	0.742962875060313	2521	2050	C1	0.75	1	1	2	1	2	0.00196503303379857	0:0.95	0.95	0.75	FALSE	20000	FALSE	chr1:chr2:chr3:chr4:chr5:chr6:chr7:chr8:chr9:chr10:chr11:chr12:chr13:chr14:chr16:chr17:chr18:chr19:chr20:chr21:chr22:chrX:chr15	01:01:00	2	Haematological	NA
HAEM622-01_HAEM622-11	NA	0.00349532552851006	0.899221171313223	0.00349532552851006	0.899221171313223	4356	816	C1	0.75	3	3	4	1	3	0.00174766276425503	0:0.95	0.95	0.75	FALSE	20000	FALSE	NA	NA	NA	0.00337367070040337	0.90419580867626	0.00337367070040337	0.90419580867626	4062	701	C1	0.75	3	3	4	1	3	0.00168683535020169	0:0.95	0.95	0.75	FALSE	20000	FALSE	chr1:chr2:chr3:chr4:chr5:chr6:chr7:chr8:chr9:chr10:chr11:chr12:chr13:chr14:chr15:chr16:chr17:chr18:chr19:chr20:chr21:chrX:chr22	01:01:00	2	Haematological	NA
HAEM623-01_HAEM623-11	NA	0.00841056628424448	0.944205098421765	0.00841056628424448	0.944205098421765	4904	731	C1	0.75	3	3	4	1	3	0.00420528314212224	0:0.95	0.95	0.75	FALSE	20000	FALSE	NA	NA	NA	0.00835342748880468	0.944007795119654	0.00835342748880468	0.944007795119654	4802	694	C1	0.75	2	2	3	1	3	0.00417671374440234	0:0.95	0.95	0.75	FALSE	20000	FALSE	chr1:chr2:chr3:chr4:chr5:chr6:chr7:chr8:chr9:chr10:chr11:chr12:chr13:chr14:chr15:chr16:chr17:chr18:chr19:chr20:chr21:chr22:chrX	01:01:00	2	Haematological	NA
HAEM624-01_HAEM624-11	NA	0.00373780136023467	0.970987730923147	0.00373780136023467	0.970987730923148	4239	3657	C1	0.75	1	1	2	1	2	0.00186890068011733	0:0.95	0.95	0.75	FALSE	20000	FALSE	NA	NA	NA	0.0036973068677909	0.970220294440321	0.0036973068677909	0.970220294440321	3897	3421	C1	0.75	1	1	2	1	2	0.00184865343389545	0:0.95	0.95	0.75	FALSE	20000	FALSE	chr1:chr2:chr3:chr4:chr5:chr6:chr7:chr8:chr9:chr10:chr11:chr12:chr13:chr14:chr15:chr16:chr17:chr18:chr19:chr20:chr21:chr22:chrX	01:01:00	2	Haematological	NA
HAEM625-01_HAEM625-11	NA	0.00300573873866223	0.893137191661884	0.00300573873866223	0.893137191661884	4022	3258	C1	0.75	1	1	2	2	2	0.0246952770083311:0.00079738703107064	0:0.95	0.95	0.75	FALSE	20000	FALSE	NA	NA	NA	0.00297960119184048	0.893000674648923	0.00297960119184048	0.893000674648923	3913	3244	C1	0.75	1	1	2	1	2	0.00148980059592024	0:0.95	0.95	0.75	FALSE	20000	FALSE	chr1:chr2:chr3:chr4:chr5:chr6:chr7:chr8:chr9:chr10:chr11:chr12:chr13:chr14:chr15:chr16:chr17:chr18:chr19:chr20:chr21:chr22:chrX	01:01:00	2	Haematological	NA
HAEM626-01_HAEM626-11	NA	0.00414349218831751	0.831998591200732	0.00414349218831752	0.831998591200732	2092	1142	C1	0.75	3	3	4	2	2	0.00124394720666829:0.023750243097107	0:0.95	0.95	0.75	FALSE	20000	FALSE	NA	NA	NA	0.00363823308419346	0.832107659270707	0.00363823308419346	0.832107659270707	2011	1173	C1	0.75	2	2	3	1	2	0.00181911654209673	0:0.95	0.95	0.75	FALSE	20000	FALSE	chr1:chr2:chr3:chr4:chr5:chr6:chr7:chr8:chr9:chr10:chr11:chr12:chr13:chr14:chr15:chr16:chr17:chr18:chr19:chr20:chr21:chr22:chrX	01:01:00	2	Haematological	NA
HAEM627-01_HAEM627-11	NA	0.00170584785969401	0.833887304195815	0.00170584785969401	0.833887304195815	1204	972	C1	0.75	1	1	2	1	2	0.000852923929847007	0:0.95	0.95	0.75	FALSE	20000	FALSE	NA	NA	NA	0.00171017823263768	0.834216900667179	0.00171017823263768	0.834216900667179	1196	969	C1	0.75	1	1	2	1	2	0.000855089116318841	0:0.95	0.95	0.75	FALSE	20000	FALSE	chr1:chr2:chr3:chr4:chr5:chr6:chr7:chr8:chr9:chr10:chr11:chr12:chr13:chr14:chr15:chr16:chr17:chr18:chr19:chr20:chr21:chr22:chrX	01:01:00	2	Haematological	NA
HAEM628-01_HAEM628-11	NA	0.00338460006968294	0.680154985659501	0.00338460006968294	0.680154985659501	3643	1248	C1	0.75	2	2	3	1	3	0.00169230003484147	0:0.95	0.95	0.75	FALSE	20000	FALSE	NA	NA	NA	0.00337631250942532	0.680377946701802	0.00337631250942532	0.680377946701802	3610	1231	C1	0.75	2	2	3	2	3	0.00997078139261329:0.00129654223888307	0:0.95	0.95	0.75	FALSE	20000	FALSE	chr1:chr2:chr3:chr4:chr5:chr6:chr7:chr8:chr9:chr10:chr11:chr12:chr13:chr14:chr15:chr16:chr17:chr18:chr19:chr20:chr21:chr22:chrX	01:01:00	2	Haematological	NA
HAEM629-01_HAEM629-11	NA	0.00421750880353779	0.683975459257067	0.00421750880353779	0.683975459257067	3114	2505	C1	0.75	1	1	2	1	2	0.0021087544017689	0:0.95	0.95	0.75	FALSE	20000	FALSE	NA	NA	NA	0.00412111017661901	0.683528913248006	0.00412111017661901	0.683528913248006	3004	2440	C1	0.75	1	1	2	1	2	0.0020605550883095	0:0.95	0.95	0.75	FALSE	20000	FALSE	chr1:chr2:chr4:chr5:chr6:chr7:chr8:chr9:chr11:chr12:chr13:chr14:chr17:chr18:chr20:chr22:chrX:chr3:chr10:chr15:chr16:chr19:chr21	01:01:00	2	Haematological	NA
HAEM630-01_HAEM630-11	NA	0.186763372620127	0.941121666940047	0.186763372620127	0.941121666940047	423	132	C1	0.75	2	2	3	1	3	0.0933816863100635	0:0.95	0.95	0.75	FALSE	20000	FALSE	NA	NA	NA	0.186172128195895	0.940989422238178	0.186172128195895	0.940989422238178	419	133	C1	0.75	2	2	3	1	3	0.0930860640979474	0:0.95	0.95	0.75	FALSE	20000	FALSE	chr1:chr2:chr3:chr4:chr5:chr6:chr7:chr8:chr9:chr10:chr11:chr12:chr13:chr14:chr15:chr16:chr17:chr18:chr19:chr22:chrX:chr20:chr21	01:01:00	2	Haematological	NA
HAEM631-01_HAEM631-11	NA	0.00136625353762077	0.886556269242466	0.00136625353762077	0.886556269242466	1346	1008	C1	0.75	1	1	2	1	2	0.000683126768810384	0:0.95	0.95	0.75	FALSE	20000	FALSE	NA	NA	NA	0.00132952723575646	0.886715065688062	0.00132952723575646	0.886715065688062	1336	1006	C1	0.75	1	1	2	1	2	0.000664763617878231	0:0.95	0.95	0.75	FALSE	20000	FALSE	chr1:chr2:chr3:chr4:chr5:chr6:chr7:chr8:chr9:chr10:chr11:chr12:chr13:chr14:chr15:chr16:chr17:chr18:chr19:chr20:chr21:chr22:chrX	01:01:00	2	Haematological	NA
HAEM632-01_HAEM632-11	NA	0.002507024892668	0.774581956169289	0.002507024892668	0.774581956169289	5040	3012	C1	0.75	2	2	3	1	2	0.001253512446334	0:0.95	0.95	0.75	FALSE	20000	FALSE	NA	NA	NA	0.00246491218750332	0.790682486935597	0.00246491218750332	0.790682486935597	4988	2965	C1	0.75	2	2	3	1	2	0.00123245609375166	0:0.95	0.95	0.75	FALSE	20000	FALSE	chr1:chr2:chr3:chr4:chr5:chr6:chr7:chr8:chr9:chr10:chr11:chr12:chr13:chr14:chr15:chr16:chr17:chr18:chr19:chr20:chr21:chr22:chrX	01:01:00	2	Haematological	NA
HAEM633-01_HAEM633-11	NA	0.00654812305955405	0.979103853970851	0.00654812305955405	0.979103853970851	3323	941	C1	0.75	2	2	3	1	3	0.00327406152977703	0:0.95	0.95	0.75	FALSE	20000	FALSE	NA	NA	NA	0.00667241875179753	0.979276242521358	0.00667241875179753	0.979276242521358	3268	923	C1	0.75	2	2	3	1	3	0.00333620937589876	0:0.95	0.95	0.75	FALSE	20000	FALSE	chr1:chr2:chr3:chr5:chr6:chr7:chr8:chr9:chr10:chr11:chr12:chr13:chr14:chr15:chr16:chr17:chr18:chr19:chr20:chr22:chrX:chr4:chr21	01:01:00	2	Haematological	NA
HAEM634-01_HAEM634-11	NA	0.00357200844292905	0.87496681779056	0.00357200844292905	0.87496681779056	2325	1761	C1	0.75	1	1	2	1	3	0.00178600422146452	0:0.95	0.95	0.75	FALSE	20000	FALSE	NA	NA	NA	0.00337429607168099	0.868244907796176	0.00337429607168099	0.868244907796176	2302	1796	C1	0.75	2	2	3	1	3	0.0016871480358405	0:0.95	0.95	0.75	FALSE	20000	FALSE	chr1:chr2:chr3:chr4:chr5:chr6:chr7:chr8:chr9:chr10:chr11:chr12:chr13:chr14:chr16:chr17:chr18:chr19:chr20:chr21:chr22:chrX:chr15	01:01:00	2	Haematological	NA
HAEM635-01_HAEM635-11	NA	0.00236095852067359	0.931264771012694	0.00236095852067359	0.931264771012694	2680	1489	C1	0.75	2	2	3	2	3	0.0271314281942986:0.000714245086910332	0:0.95	0.95	0.75	FALSE	20000	FALSE	NA	NA	NA	0.00220256463142711	0.930740103340782	0.00220256463142711	0.930740103340782	2576	1457	C1	0.75	2	2	3	2	3	0.000448375223823265:0.0176418171478139	0:0.95	0.95	0.75	FALSE	20000	FALSE	chr1:chr2:chr3:chr4:chr5:chr6:chr7:chr8:chr9:chr10:chr11:chr12:chr13:chr14:chr15:chr16:chr17:chr18:chr19:chr20:chr21:chr22:chrX	01:01:00	2	Haematological	NA
HAEM636-01_HAEM636-11	NA	0.00376492346306907	0.80884007436833	0.00376492346306907	0.80884007436833	4290	3430	C1	0.75	1	1	2	1	2	0.00188246173153454	0:0.95	0.95	0.75	FALSE	20000	FALSE	NA	NA	NA	0.00380041171126872	0.807275369380151	0.00380041171126872	0.807275369380151	4175	3395	C1	0.75	1	1	2	1	2	0.00190020585563436	0:0.95	0.95	0.75	FALSE	20000	FALSE	chr1:chr2:chr3:chr4:chr5:chr6:chr7:chr8:chr9:chr10:chr11:chr12:chr13:chr14:chr15:chr16:chr17:chr18:chr19:chr20:chr21:chr22:chrX	01:01:00	2	Haematological	NA
HAEM637-01_HAEM637-11	NA	0.00287683968635431	0.959629904979421	0.00287683968635431	0.959629904979421	2311	1503	C1	0.75	1	1	2	1	3	0.00143841984317715	0:0.95	0.95	0.75	FALSE	20000	FALSE	NA	NA	NA	0.00283586107870412	0.959701834639071	0.00283586107870412	0.959701834639071	2256	1469	C1	0.75	1	1	2	1	3	0.00141793053935206	0:0.95	0.95	0.75	FALSE	20000	FALSE	chr1:chr2:chr3:chr4:chr5:chr6:chr7:chr8:chr9:chr10:chr11:chr12:chr13:chr14:chr15:chr16:chr17:chr19:chr20:chr21:chr22:chrX:chr18	01:01:00	2	Haematological	NA
HAEM638-01_HAEM638-11	NA	0.00270235252743998	0.970260600184631	0.00270235252743998	0.970260600184631	2367	1504	C1	0.75	2	2	3	1	2	0.00135117626371999	0:0.95	0.95	0.75	FALSE	20000	FALSE	NA	NA	NA	0.00270125256711503	0.970062543759218	0.00270125256711503	0.970062543759218	2356	1505	C1	0.75	2	2	3	1	2	0.00135062628355751	0:0.95	0.95	0.75	FALSE	20000	FALSE	chr1:chr2:chr3:chr4:chr5:chr6:chr7:chr8:chr9:chr10:chr11:chr12:chr13:chr14:chr15:chr16:chr17:chr18:chr19:chr20:chr21:chr22:chrX	01:01:00	2	Haematological	NA
HAEM639-01_HAEM639-11	NA	0.00242126097734392	0.939804462558486	0.00242126097734392	0.939804462558486	2537	1623	C2	0.75	3	3	4	1	3	0.00121063048867196	0:0.95	0.95	0.75	FALSE	20000	FALSE	NA	NA	NA	0.00243812767274909	0.940205874121394	0.00243812767274909	0.940205874121394	2482	1612	C1	0.75	2	2	3	1	3	0.00121906383637454	0:0.95	0.95	0.75	FALSE	20000	FALSE	chr1:chr2:chr3:chr4:chr5:chr6:chr7:chr8:chr9:chr10:chr11:chr12:chr13:chr14:chr15:chr16:chr17:chr18:chr19:chr20:chr21:chr22:chrX	01:01:00	2	Haematological	NA
HAEM640-01_HAEM640-11	NA	0.00269712835157861	0.916694780443807	0.00269712835157861	0.916694780443807	3415	1433	C1	0.75	2	2	3	1	3	0.00134856417578931	0:0.95	0.95	0.75	FALSE	20000	FALSE	NA	NA	NA	0.00270776921474693	0.916475988713054	0.00270776921474693	0.916475988713054	3213	1366	C1	0.75	2	2	3	1	3	0.00135388460737346	0:0.95	0.95	0.75	FALSE	20000	FALSE	chr1:chr2:chr3:chr4:chr5:chr6:chr7:chr8:chr9:chr10:chr11:chr12:chr13:chr14:chr15:chr16:chr17:chr18:chr19:chr20:chr21:chr22:chrX	01:01:00	2	Haematological	NA
HAEM641-01_HAEM641-11	NA	0.0039067422810334	0.899148857113533	0.0039067422810334	0.899148857113533	3478	473	C1	0.75	2	2	3	1	3	0.0019533711405167	0:0.95	0.95	0.75	FALSE	20000	FALSE	NA	NA	NA	0.00432229269438572	0.892202596163555	0.00432229269438572	0.892202596163555	3331	640	C1	0.75	3	3	4	1	3	0.00216114634719286	0:0.95	0.95	0.75	FALSE	20000	FALSE	chr1:chr2:chr3:chr4:chr5:chr6:chr7:chr8:chr9:chr10:chr11:chr12:chr13:chr14:chr15:chr16:chr17:chr18:chr19:chr20:chr21:chr22:chrX	01:01:00	2	Haematological	NA
HAEM642-01_HAEM642-11	NA	0.00221979052680944	0.87990278313913	0.00221979052680944	0.87990278313913	1837	1590	C1	0.75	1	1	2	1	2	0.00110989526340472	0:0.95	0.95	0.75	FALSE	20000	FALSE	NA	NA	NA	0.00217032204007028	0.880454935129318	0.00217032204007028	0.880454935129318	1777	1563	C1	0.75	1	1	2	2	2	0.0213637154370471:0.000368458144668646	0:0.95	0.95	0.75	FALSE	20000	FALSE	chr1:chr2:chr3:chr4:chr5:chr6:chr7:chr8:chr9:chr10:chr11:chr12:chr13:chr14:chr15:chr16:chr17:chr18:chr19:chr20:chr21:chr22:chrX	01:01:00	2	Haematological	NA
HAEM643-01_HAEM643-11	NA	0.00320431234558658	0.831835614639633	0.00320431234558658	0.831835614639633	3255	1734	C1	0.75	1	1	2	1	3	0.00160215617279329	0:0.95	0.95	0.75	FALSE	20000	FALSE	NA	NA	NA	0.0032479249368459	0.827976713081203	0.0032479249368459	0.827976713081203	3127	1726	C1	0.75	3	3	4	1	3	0.00162396246842295	0:0.95	0.95	0.75	FALSE	20000	FALSE	chr1:chr2:chr3:chr4:chr5:chr6:chr7:chr8:chr9:chr10:chr11:chr12:chr13:chr14:chr15:chr16:chr17:chr19:chr20:chr21:chr22:chrX:chr18	01:01:00	2	Haematological	NA
HAEM644-01_HAEM644-11	NA	0.00543318649045521	0.862817575870834	0.00543318649045521	0.862817575870835	3608	380	C1	0.75	2	2	3	1	3	0.00271659324522761	0:0.95	0.95	0.75	FALSE	20000	FALSE	NA	NA	NA	0.0056681931470763	0.863955652009164	0.0056681931470763	0.863955652009164	3546	371	C1	0.75	2	2	3	2	3	0.0532171005649989:0.0012444168541993	0:0.95	0.95	0.75	FALSE	20000	FALSE	chr1:chr2:chr3:chr4:chr5:chr6:chr7:chr8:chr9:chr10:chr11:chr12:chr13:chr14:chr15:chr16:chr17:chr18:chr19:chr20:chr21:chr22:chrX	01:01:00	2	Haematological	NA
HAEM645-01_HAEM645-11	NA	0.00308406512246985	0.970740473458323	0.00308406512246985	0.970740473458323	3132	1822	C1	0.75	2	2	3	1	3	0.00154203256123492	0:0.95	0.95	0.75	FALSE	20000	FALSE	NA	NA	NA	0.0030133592259015	0.972919207829279	0.0030133592259015	0.972919207829279	3001	1767	C1	0.75	3	3	4	1	3	0.00150667961295075	0:0.95	0.95	0.75	FALSE	20000	FALSE	chr1:chr2:chr3:chr4:chr5:chr6:chr7:chr8:chr9:chr10:chr11:chr12:chr13:chr14:chr15:chr16:chr17:chr18:chr19:chr20:chr21:chr22:chrX	01:01:00	2	Haematological	NA
HAEM646-01_HAEM646-11	NA	0.0022236482755533	0.215828969181985	0.0022236482755533	0.215828969181985	4204	4204	C1	0.75	1	1	2	1	1	0.00111182413777665	0:0.95	0.95	0.75	FALSE	20000	FALSE	NA	NA	NA	0.00210965891913956	0.19577424491084	0.00210965891913956	0.19577424491084	2313	2313	C1	0.75	1	1	2	2	1	0.000547194176790511:0.0158072197865998	0:0.95	0.95	0.75	FALSE	20000	FALSE	chr1:chr2:chr3:chr4:chr5:chr6:chr7:chr8:chr9:chr10:chr11:chr12:chr13:chr14:chr15:chr16:chr17:chr18:chr19:chr20:chr21:chr22:chrX	01:01:00	2	Haematological	NA
HAEM647-01_HAEM647-11	NA	0.00539909862506005	0.705093403171943	0.00539909862506005	0.705093403171943	5484	1426	C1	0.75	2	2	3	1	3	0.00269954931253003	0:0.95	0.95	0.75	FALSE	20000	FALSE	NA	NA	NA	0.00542394882017524	0.705965123404195	0.00542394882017524	0.705965123404195	5450	1407	C1	0.75	2	2	3	1	3	0.00271197441008762	0:0.95	0.95	0.75	FALSE	20000	FALSE	chr1:chr2:chr3:chr4:chr5:chr6:chr7:chr8:chr9:chr10:chr11:chr12:chr13:chr14:chr15:chr16:chr17:chr18:chr19:chr20:chr22:chrX:chr21	01:01:00	2	Haematological	NA
HAEM648-01_HAEM648-11	NA	0.00258165327717105	0.94520028364457	0.00258165327717105	0.94520028364457	3954	3216	C1	0.75	1	1	2	1	3	0.00129082663858553	0:0.95	0.95	0.75	FALSE	20000	FALSE	NA	NA	NA	0.00241811387118048	0.954000727432904	0.00241811387118048	0.954000727432904	3492	2986	C1	0.75	2	2	3	1	3	0.00120905693559024	0:0.95	0.95	0.75	FALSE	20000	FALSE	chr1:chr2:chr3:chr4:chr5:chr6:chr7:chr8:chr10:chr11:chr12:chr13:chr14:chr15:chr16:chr17:chr18:chr19:chr20:chr22:chrX:chr9:chr21	01:01:00	2	Haematological	NA
HAEM649-01_HAEM649-11	NA	0.00461183704842429	0.969698860751746	0.00461183704842429	0.969698860751746	3316	465	C1	0.75	3	3	4	1	3	0.00230591852421214	0:0.95	0.95	0.75	FALSE	20000	FALSE	NA	NA	NA	0.00459800315291645	0.967780365957066	0.00459800315291645	0.967780365957066	3277	453	C1	0.75	3	3	4	1	3	0.00229900157645822	0:0.95	0.95	0.75	FALSE	20000	FALSE	chr1:chr2:chr3:chr4:chr5:chr6:chr7:chr8:chr9:chr10:chr11:chr12:chr13:chr14:chr15:chr16:chr17:chr18:chr19:chr20:chr21:chr22:chrX	01:01:00	2	Haematological	NA
HAEM650-01_HAEM650-11	NA	0.00323159885419723	0.890628364949123	0.00323159885419723	0.890628364949123	3435	274	C1	0.75	3	3	4	2	3	0.193100291084017:0.000912474866007175	0:0.95	0.95	0.75	FALSE	20000	FALSE	NA	NA	NA	0.00170598362700693	0.88632012292288	0.00170598362700693	0.88632012292288	3237	259	C1	0.75	3	3	4	2	3	0.0122406535100235:0.000594128827696118	0:0.95	0.95	0.75	FALSE	20000	FALSE	chr1:chr2:chr3:chr4:chr5:chr6:chr7:chr8:chr9:chr10:chr11:chr12:chr13:chr14:chr15:chr16:chr17:chr18:chr19:chr20:chr21:chr22:chrX	01:01:00	2	Haematological	NA
HAEM651-01_HAEM651-11	NA	0.0038197407452558	0.923839312971774	0.0038197407452558	0.923839312971774	4066	735	C1	0.75	3	3	4	1	3	0.0019098703726279	0:0.95	0.95	0.75	FALSE	20000	FALSE	NA	NA	NA	0.00394658345188381	0.924665285054739	0.00394658345188381	0.924665285054739	3736	647	C1	0.75	3	3	4	1	3	0.0019732917259419	0:0.95	0.95	0.75	FALSE	20000	FALSE	chr1:chr2:chr3:chr4:chr5:chr6:chr7:chr8:chr9:chr10:chr11:chr12:chr13:chr14:chr15:chr16:chr17:chr18:chr19:chr20:chr21:chr22:chrX	01:01:00	2	Haematological	NA
HAEM652-01_HAEM652-11	NA	0.0736472047976839	0.877265103806868	0.0736472047976839	0.877265103806868	2232	1699	C1	0.75	1	1	2	1	3	0.0368236023988419	0:0.95	0.95	0.75	FALSE	20000	FALSE	NA	NA	NA	0.0792171830564287	0.954973709046249	0.0792171830564287	0.954973709046249	1967	1247	C1	0.75	3	3	4	1	3	0.0396085915282143	0:0.95	0.95	0.75	FALSE	20000	FALSE	chr1:chr2:chr3:chr4:chr5:chr6:chr7:chr8:chr9:chr10:chr11:chr12:chr13:chr14:chr15:chr16:chr17:chr18:chr19:chr20:chr21:chr22:chrX	01:01:00	2	Haematological	NA
HAEM653-01_HAEM653-11	NA	0.00325641979903238	0.938085553830924	0.00325641979903238	0.938085553830924	3677	2547	C1	0.75	2	2	3	1	2	0.00162820989951619	0:0.95	0.95	0.75	FALSE	20000	FALSE	NA	NA	NA	0.00328848466626578	0.938361266858414	0.00328848466626578	0.938361266858414	3630	2524	C1	0.75	2	2	3	1	2	0.00164424233313289	0:0.95	0.95	0.75	FALSE	20000	FALSE	chr1:chr2:chr3:chr4:chr5:chr6:chr7:chr8:chr9:chr10:chr11:chr12:chr13:chr16:chr17:chr18:chr19:chr21:chr22:chrX:chr14:chr15:chr20	01:01:00	2	Haematological	NA
HAEM654-01_HAEM654-11	NA	0.00584811883150904	0.900043389790792	0.00584811883150904	0.900043389790792	8246	6939	C1	0.75	1	1	2	1	4	0.00292405941575452	0:0.95	0.95	0.75	FALSE	20000	FALSE	NA	NA	NA	0.00587882148430001	0.909462913143748	0.00587882148430001	0.909462913143748	6957	6279	C1	0.75	1	1	2	2	2	0.0182700716344347:0.00153370627019351	0:0.95	0.95	0.75	FALSE	20000	FALSE	chr1:chr2:chr3:chr4:chr5:chr6:chr7:chr8:chr9:chr10:chr11:chr12:chr13:chr14:chr15:chr16:chr17:chr18:chr19:chr20:chr21:chr22:chrX	01:01:00	2	Haematological	NA
HAEM655-01_HAEM655-11	NA	0.1469013006886	0.509382616089113	0.1469013006886	0.509382616089113	874	118	C1	0.75	2	2	3	1	2	0.0734506503442999	0:0.95	0.95	0.75	FALSE	20000	FALSE	NA	NA	NA	0.147515527950311	0.510678329454318	0.147515527950311	0.510678329454318	867	116	C1	0.75	2	2	3	1	2	0.0737577639751553	0:0.95	0.95	0.75	FALSE	20000	FALSE	chr1:chr2:chr3:chr4:chr5:chr6:chr7:chr8:chr9:chr10:chr11:chr12:chr13:chr14:chr15:chr16:chr17:chr18:chr19:chr20:chr21:chr22:chrX	01:01:00	2	Haematological	NA
HAEM656-01_HAEM656-11	NA	0.152024117140396	0.607614571470237	0.152024117140396	0.607614571470237	10816	964	C1	0.75	2	2	3	1	2	0.0760120585701981	0:0.95	0.95	0.75	FALSE	20000	FALSE	NA	NA	NA	0.155539504007154	0.609689186547913	0.155539504007154	0.609689186547913	8269	671	C1	0.75	2	2	3	1	2	0.0777697520035772	0:0.95	0.95	0.75	FALSE	20000	FALSE	chr1:chr2:chr3:chr4:chr5:chr6:chr7:chr8:chr9:chr10:chr11:chr12:chr13:chr14:chr15:chr16:chr17:chr18:chr19:chr20:chr22:chrX:chr21	01:01:00	2	Haematological	NA
HAEM657-01_HAEM657-11	NA	0.00676982591876209	0.110076637966795	0.00676982591876209	0.110076637966795	119	119	C1	0.75	1	1	2	1	1	0.00338491295938104	0:0.95	0.95	0.75	FALSE	20000	FALSE	NA	NA	NA	0.00408893432149246	0.104863967281829	0.00408893432149246	0.104863967281829	113	113	C1	0.75	1	1	2	1	1	0.00204446716074623	0:0.95	0.95	0.75	FALSE	20000	FALSE	chr1:chr2:chr3:chr4:chr5:chr6:chr7:chr8:chr9:chr10:chr11:chr12:chr13:chr14:chr15:chr16:chr17:chr18:chr19:chr20:chr21:chr22:chrX	01:01:00	2	Haematological	NA
HAEM658-01_HAEM658-11	NA	0.00575690174015439	109971045273117	0.00575690174015439	109971045273117	17176	462	C1	0.75	2	2	3	1	3	0.0028784508700772	0:0.95	0.95	0.75	FALSE	20000	FALSE	NA	NA	NA	0.00103017323176187	0.748183066863189	0.00154446431474557	0.816739331398153	8061	366	C1	0.75	2	2	3	1	3	0.00102964287649705	0:0.95	0.95	0.75	FALSE	20000	FALSE	chr1:chr2:chr3:chr4:chr5:chr6:chr7:chr8:chr9:chr10:chr11:chr12:chr13:chr14:chr15:chr16:chr17:chr18:chr19:chr20:chr21:chr22:chrX	02:01:00	3	Haematological	NA
HAEM659-01_HAEM659-11	NA	0.000406256347755434	0.100661092063924	0.000406256347755434	0.100661092063924	615	426	C2	0.75	2	2	3	1	2	0.000203128173877717	0:0.95	0.95	0.75	FALSE	20000	FALSE	NA	NA	NA	0.00030032284706059	0.101043334776822	0.00030032284706059	0.101043334776822	480	383	C1	0.75	1	1	2	1	2	0.000150161423530295	0:0.95	0.95	0.75	FALSE	20000	FALSE	chr1:chr2:chr3:chr4:chr5:chr6:chr7:chr8:chr9:chr10:chr11:chr12:chr13:chr14:chr15:chr16:chr17:chr19:chr20:chr21:chr22:chrX:chr18	01:01:00	2	Haematological	NA
HAEM660-01_HAEM660-11	NA	0.00274735867972546	0.285637863264534	0.00274735867972546	0.285637863264534	4941	4941	C1	0.75	1	1	2	1	1	0.00137367933986273	0:0.95	0.95	0.75	FALSE	20000	FALSE	NA	NA	NA	0.0027256819065487	0.275141052077682	0.0027256819065487	0.275141052077682	3763	3763	C1	0.75	1	1	2	2	1	0.00669324047928118:0.00119842827194865	0:0.95	0.95	0.75	FALSE	20000	FALSE	chr1:chr2:chr3:chr4:chr5:chr6:chr7:chr8:chr9:chr10:chr11:chr12:chr14:chr15:chr16:chr17:chr18:chr19:chr20:chr21:chr22:chrX:chr13	01:01:00	2	Haematological	NA
HAEM661-01_HAEM661-11	NA	0.0122358175750834	0.16740447002832	0.0122358175750834	0.16740447002832	34	34	C1	0.75	1	1	2	1	1	0.00611790878754171	0:0.95	0.95	0.75	FALSE	20000	FALSE	NA	NA	NA	NA	NA	NA	NA	NA	NA	NA	NA	NA	NA	NA	NA	NA	NA	NA	NA	NA	NA	NA	NA	NA	NA	NA	Haematological	NA
HAEM662-01_HAEM662-11	NA	0.00265651456221579	0.900970619352476	0.00265651456221579	0.900970619352476	2024	1402	C1	0.75	2	2	3	2	3	0.000915344761076558:0.0148387148428814	0:0.95	0.95	0.75	FALSE	20000	FALSE	NA	NA	NA	NA	NA	NA	NA	NA	NA	NA	NA	NA	NA	NA	NA	NA	NA	NA	NA	NA	NA	NA	NA	NA	NA	NA	Haematological	NA
HAEM663-01_HAEM663-11	NA	0.00224508296543728	0.746240684798176	0.00224508296543728	0.746240684798176	2481	2269	C1	0.75	1	1	2	2	2	0.000501643065458264:0.0186750974882014	0:0.95	0.95	0.75	FALSE	20000	FALSE	NA	NA	NA	0.00220533452540605	0.74632539229414	0.00220533452540605	0.74632539229414	2271	2090	C1	0.75	1	1	2	1	2	0.00110266726270302	0:0.95	0.95	0.75	FALSE	20000	FALSE	chr1:chr2:chr3:chr4:chr5:chr6:chr7:chr8:chr9:chr10:chr11:chr12:chr13:chr14:chr15:chr16:chr17:chr18:chr19:chr20:chr21:chr22:chrX	01:01:00	2	Haematological	NA
HAEM664-01_HAEM664-11	NA	0.00305019529319827	0.961804073490487	0.00305019529319827	0.961804073490488	1046	502	C1	0.75	2	2	3	2	3	0.0319564109795253:0.000734656159318881	0:0.95	0.95	0.75	FALSE	20000	FALSE	NA	NA	NA	0.00390803947770211	0.955833633666681	0.00390803947770211	0.955833633666681	943	474	C1	0.75	3	3	4	2	3	0.0328229928088963:0.000731303640898093	0:0.95	0.95	0.75	FALSE	20000	FALSE	chr1:chr2:chr3:chr4:chr5:chr6:chr7:chr8:chr9:chr10:chr11:chr12:chr13:chr14:chr15:chr16:chr17:chr18:chr19:chr20:chr21:chr22:chrX	01:01:00	2	Haematological	NA
HAEM665-01_HAEM665-11	NA	0.00425661295226513	0.934594956621928	0.00425661295226513	0.934594956621928	1081	642	C1	0.75	3	3	4	1	3	0.00212830647613256	0:0.95	0.95	0.75	FALSE	20000	FALSE	NA	NA	NA	0.00437363323961262	0.933550731957802	0.00437363323961262	0.933550731957802	1053	625	C1	0.75	2	2	3	1	3	0.00218681661980631	0:0.95	0.95	0.75	FALSE	20000	FALSE	chr1:chr2:chr3:chr4:chr5:chr6:chr7:chr8:chr9:chr10:chr11:chr12:chr13:chr14:chr15:chr16:chr17:chr18:chr19:chr20:chr21:chr22:chrX	01:01:00	2	Haematological	NA
HAEM666-01_HAEM666-11	NA	0.00256305410540667	0.944823083801683	0.00256305410540667	0.944823083801683	1243	855	C1	0.75	3	3	4	2	3	0.0866919320570011:0.000967493327612773	0:0.95	0.95	0.75	FALSE	20000	FALSE	NA	NA	NA	0.00257790580118463	0.945301373316249	0.00257790580118463	0.945301373316249	1237	850	C1	0.75	3	3	4	2	3	0.0865136016679737:0.000972714048308967	0:0.95	0.95	0.75	FALSE	20000	FALSE	chr1:chr2:chr3:chr4:chr5:chr6:chr7:chr8:chr9:chr10:chr11:chr12:chr13:chr14:chr15:chr16:chr17:chr18:chr19:chr20:chr21:chr22:chrX	01:01:00	2	Haematological	NA
HAEM667-01_HAEM667-11	NA	0.000940438871473354	0.172046266462771	0.000940438871473354	0.172046266462771	310	228	C1	0.75	1	1	2	1	1	0.000470219435736677	0:0.95	0.95	0.75	FALSE	20000	FALSE	NA	NA	NA	0.00150466445982546	0.171071208457593	0.00150466445982546	0.171071208457593	307	236	C1	0.75	1	1	2	1	1	0.000752332229912729	0:0.95	0.95	0.75	FALSE	20000	FALSE	chr1:chr2:chr3:chr4:chr5:chr6:chr7:chr8:chr9:chr10:chr11:chr12:chr13:chr14:chr15:chr16:chr17:chr18:chr19:chr20:chr21:chr22:chrX	01:01:00	2	Haematological	NA
HAEM668-01_HAEM668-11	NA	0.00345777595353147	0.788207691411146	0.00345777595353147	0.788207691411146	5340	4523	C1	0.75	1	1	2	1	4	0.00172888797676574	0:0.95	0.95	0.75	FALSE	20000	FALSE	NA	NA	NA	0.00322407307898979	0.911391630345184	0.00322407307898979	0.911391630345184	2621	2195	C1	0.75	1	1	2	1	2	0.0016120365394949	0:0.95	0.95	0.75	FALSE	20000	FALSE	chr1:chr2:chr3:chr4:chr5:chr6:chr7:chr8:chr9:chr10:chr11:chr12:chr13:chr14:chr15:chr16:chr17:chr18:chr19:chr20:chr21:chr22:chrX	01:01:00	2	Haematological	NA
HAEM669-01_HAEM669-11	NA	0.00256482709152955	0.845955034983211	0.00256482709152955	0.845955034983211	2516	2286	C1	0.75	1	1	2	1	2	0.00128241354576477	0:0.95	0.95	0.75	FALSE	20000	FALSE	NA	NA	NA	0.00256778739887513	0.846317733937435	0.00256778739887513	0.846317733937435	2483	2270	C1	0.75	1	1	2	1	2	0.00128389369943757	0:0.95	0.95	0.75	FALSE	20000	FALSE	chr1:chr2:chr3:chr4:chr5:chr6:chr7:chr8:chr9:chr10:chr11:chr12:chr13:chr14:chr15:chr16:chr17:chr18:chr19:chr20:chr21:chr22:chrX	01:01:00	2	Haematological	NA
HAEM670-01_HAEM670-11	NA	0.00357679376207168	0.764681443721943	0.00357679376207168	0.764681443721943	2868	2135	C1	0.75	1	1	2	1	3	0.00178839688103584	0:0.95	0.95	0.75	FALSE	20000	FALSE	NA	NA	NA	0.00296141190547413	0.769136122873752	0.00296141190547413	0.769136122873752	2659	2043	C1	0.75	1	1	2	1	3	0.00148070595273706	0:0.95	0.95	0.75	FALSE	20000	FALSE	chr1:chr2:chr3:chr4:chr5:chr6:chr7:chr8:chr9:chr10:chr11:chr12:chr13:chr14:chr15:chr16:chr17:chr18:chr19:chr20:chr21:chr22:chrX	01:01:00	2	Haematological	NA
HAEM671-01_HAEM671-11	NA	0.00354091355566524	0.775766948062238	0.00354091355566524	0.775766948062238	5127	3901	C2	0.75	3	3	4	2	4	0.00129024270972562:0.0238741233211862	0:0.95	0.95	0.75	FALSE	20000	FALSE	NA	NA	NA	0.00345692305512659	0.879266463728995	0.00345692305512659	0.879266463728995	3067	2245	C1	0.75	2	2	3	1	2	0.00172846152756329	0:0.95	0.95	0.75	FALSE	20000	FALSE	chr1:chr2:chr3:chr4:chr5:chr6:chr7:chr8:chr9:chr10:chr11:chr12:chr13:chr14:chr15:chr16:chr17:chr18:chr19:chr20:chr21:chr22:chrX	01:01:00	2	Haematological	NA
HAEM672-01_HAEM672-11	NA	0.0025944396995842	0.174547405951865	0.0025944396995842	0.174547405951865	3853	3853	C1	0.75	1	1	2	2	1	0.0092973781502139:0.00102025073578341	0:0.95	0.95	0.75	FALSE	20000	FALSE	NA	NA	NA	0.00254339165250912	0.168807608486525	0.00254339165250912	0.168807608486525	2899	2899	C1	0.75	1	1	2	1	1	0.00127169582625456	0:0.95	0.95	0.75	FALSE	20000	FALSE	chr1:chr2:chr3:chr4:chr5:chr6:chr7:chr8:chr9:chr10:chr11:chr12:chr13:chr14:chr15:chr16:chr17:chr18:chr19:chr20:chr21:chr22:chrX	01:01:00	2	Haematological	NA
HAEM673-01_HAEM673-11	NA	0.00367057176786798	0.712763770914912	0.00367057176786798	0.712763770914912	8609	6748	C1	0.75	2	2	3	1	4	0.00183528588393399	0:0.95	0.95	0.75	FALSE	20000	FALSE	NA	NA	NA	0.00403808806796308	0.846844398521017	0.00403808806796308	0.846844398521017	4528	2908	C1	0.75	2	2	3	1	2	0.00201904403398154	0:0.95	0.95	0.75	FALSE	20000	FALSE	chr1:chr2:chr3:chr4:chr5:chr6:chr7:chr8:chr9:chr10:chr11:chr12:chr13:chr14:chr15:chr16:chr17:chr18:chr19:chr20:chr21:chr22:chrX	01:01:00	2	Haematological	NA
HAEM674-01_HAEM674-11	NA	0.0170582676515201	109555977587968	0.0170582676515201	109555977587968	7383	215	C1	0.75	3	3	4	2	3	0.00157386317418622:0.186299635768215	0:0.95	0.95	0.75	FALSE	20000	FALSE	NA	NA	NA	0.00323991910520451	0.685650603648919	0.00323991910520451	0.685650603648919	3529	2843	C1	0.75	2	2	3	1	2	0.00161995955260225	0:0.95	0.95	0.75	FALSE	20000	FALSE	chr1:chr2:chr3:chr4:chr5:chr6:chr7:chr8:chr9:chr10:chr11:chr12:chr13:chr14:chr15:chr16:chr17:chr18:chr19:chr20:chr21:chr22:chrX	01:01:00	2	Haematological	NA
HAEM675-01_HAEM675-11	NA	0.26457399103139	0.88646731365904	0.26457399103139	0.88646731365904	194	20	C1	-0.0416334	2	2	3	1	3	0.132286995515695	0:0.95	0.95	0.75	TRUE	20000	FALSE	NA	NA	NA	0.26457399103139	0.886721320966173	0.26457399103139	0.886721320966173	192	20	C1	-0.0416334	2	2	3	1	3	0.132286995515695	0:0.95	0.95	0.75	TRUE	20000	FALSE	chr1:chr2:chr3:chr4:chr5:chr6:chr7:chr8:chr9:chr10:chr11:chr12:chr13:chr14:chr15:chr16:chr17:chr18:chr19:chr20:chr21:chr22:chrX	01:01:00	2	Haematological	NA
HAEM676-01_HAEM676-11	NA	0.00257141961177836	0.948580452922666	0.00257141961177836	0.948580452922666	1267	852	C1	0.75	2	2	3	1	2	0.00128570980588918	0:0.95	0.95	0.75	FALSE	20000	FALSE	NA	NA	NA	0.00261055044411194	0.948141865287803	0.00261055044411194	0.948141865287803	1248	840	C1	0.75	2	2	3	1	2	0.00130527522205597	0:0.95	0.95	0.75	FALSE	20000	FALSE	chr1:chr2:chr3:chr4:chr5:chr6:chr7:chr8:chr9:chr10:chr11:chr12:chr13:chr14:chr15:chr16:chr17:chr18:chr19:chr20:chr21:chr22:chrX	01:01:00	2	Haematological	NA
HAEM677-01_HAEM677-11	NA	0.00303402441667269	0.551529142572992	0.00303402441667269	0.551529142572992	1833	1468	C1	0.75	1	1	2	1	2	0.00151701220833634	0:0.95	0.95	0.75	FALSE	20000	FALSE	NA	NA	NA	0.00301431801055011	0.551949726685735	0.00301431801055011	0.551949726685735	1801	1441	C1	0.75	1	1	2	1	2	0.00150715900527506	0:0.95	0.95	0.75	FALSE	20000	FALSE	chr1:chr2:chr3:chr4:chr6:chr7:chr8:chr9:chr10:chr11:chr12:chr13:chr14:chr15:chr16:chr17:chr18:chr19:chr20:chr22:chrX:chr5:chr21	01:01:00	2	Haematological	NA
HAEM678-01_HAEM678-11	NA	0.00422832980972516	0.860607483605871	0.00422832980972516	0.860607483605871	1883	1259	C1	0.75	2	2	3	1	2	0.00211416490486258	0:0.95	0.95	0.75	FALSE	20000	FALSE	NA	NA	NA	0.00399045581701497	0.860731834823857	0.00399045581701497	0.860731834823857	1875	1256	C1	0.75	2	2	3	1	2	0.00199522790850749	0:0.95	0.95	0.75	FALSE	20000	FALSE	chr1:chr2:chr3:chr4:chr5:chr6:chr7:chr8:chr9:chr10:chr11:chr12:chr13:chr14:chr15:chr16:chr17:chr18:chr19:chr20:chr21:chr22:chrX	01:01:00	2	Haematological	NA
HAEM679-01_HAEM679-11	NA	0.00616481598395662	0.471547036694841	0.00616481598395662	0.471547036694841	541	490	C1	0.75	1	1	2	1	2	0.00308240799197831	0:0.95	0.95	0.75	FALSE	20000	FALSE	NA	NA	NA	0.00614969251537423	0.472442239158729	0.00614969251537423	0.472442239158729	533	485	C1	0.75	1	1	2	1	2	0.00307484625768712	0:0.95	0.95	0.75	FALSE	20000	FALSE	chr1:chr2:chr3:chr4:chr5:chr6:chr7:chr8:chr9:chr10:chr11:chr12:chr13:chr14:chr15:chr16:chr17:chr18:chr19:chr20:chr22:chrX:chr21	01:01:00	2	Haematological	NA
HAEM680-01_HAEM680-11	NA	0.0101180438448567	0.225230065385289	0.0101180438448567	0.225230065385289	35	16	C1	-0.0416334	1	1	2	1	1	0.00505902192242833	0:0.95	0.95	0.75	TRUE	20000	FALSE	NA	NA	NA	NA	NA	NA	NA	NA	NA	NA	NA	NA	NA	NA	NA	NA	NA	NA	NA	NA	NA	NA	NA	NA	NA	NA	Haematological	NA
HAEM681-01_HAEM681-11	NA	0.0239196189549073	0.72093046890606	0.0239196189549073	0.72093046890606	1143	847	C1	0.75	3	3	4	1	2	0.0119598094774537	0:0.95	0.95	0.75	FALSE	20000	FALSE	NA	NA	NA	0.0232957640256421	0.71404336849344	0.0232957640256421	0.71404336849344	922	703	C1	0.75	2	2	3	1	2	0.011647882012821	0:0.95	0.95	0.75	FALSE	20000	FALSE	chr1:chr2:chr3:chr4:chr5:chr6:chr7:chr8:chr9:chr10:chr11:chr12:chr13:chr14:chr15:chr16:chr17:chr18:chr19:chr20:chr21:chr22:chrX	01:01:00	2	Haematological	NA
HAEM682-01_HAEM682-11	NA	0.00945626477541371	0.166663179984983	0.00945626477541371	0.166663179984983	25	25	C1	0.75	1	1	2	1	1	0.00472813238770686	0:0.95	0.95	0.75	FALSE	20000	FALSE	NA	NA	NA	NA	NA	NA	NA	NA	NA	NA	NA	NA	NA	NA	NA	NA	NA	NA	NA	NA	NA	NA	NA	NA	NA	NA	Haematological	NA
HAEM683-01_HAEM683-11	NA	0.0239234449760766	0.387984385260555	0.0239234449760766	0.387984385260555	33	16	C1	-0.0416334	1	1	2	1	2	0.0119617224880383	0:0.95	0.95	0.75	TRUE	20000	FALSE	NA	NA	NA	NA	NA	NA	NA	NA	NA	NA	NA	NA	NA	NA	NA	NA	NA	NA	NA	NA	NA	NA	NA	NA	NA	NA	Haematological	NA
HAEM684-01_HAEM684-11	NA	0.00203653026156686	0.141040183006944	0.00203653026156686	0.141040183006944	409	409	C1	0.75	1	1	2	1	1	0.00101826513078343	0:0.95	0.95	0.75	FALSE	20000	FALSE	NA	NA	NA	0.00197810892786496	0.140413060440303	0.00197810892786496	0.140413060440303	394	394	C1	0.75	1	1	2	1	1	0.000989054463932481	0:0.95	0.95	0.75	FALSE	20000	FALSE	chr1:chr2:chr3:chr4:chr5:chr6:chr7:chr8:chr9:chr10:chr11:chr12:chr13:chr14:chr15:chr16:chr17:chr19:chr20:chr21:chr22:chrX:chr18	01:01:00	2	Haematological	NA
HAEM685-01_HAEM685-11	NA	0.00660611065235343	0.135588191560585	0.00660611065235343	0.135588191560585	247	91	C1	0.75	1	1	2	1	2	0.00330305532617671	0:0.95	0.95	0.75	FALSE	20000	FALSE	NA	NA	NA	0.00671892497200448	0.134455555179373	0.00671892497200448	0.134455555179373	239	90	C1	0.75	1	1	2	1	2	0.00335946248600224	0:0.95	0.95	0.75	FALSE	20000	FALSE	chr1:chr2:chr3:chr4:chr5:chr6:chr7:chr8:chr9:chr10:chr11:chr12:chr13:chr14:chr15:chr16:chr17:chr18:chr19:chr20:chr21:chr22:chrX	01:01:00	2	Haematological	NA
HAEM686-01_HAEM686-11	NA	0.00401804407060042	0.780490864025484	0.00401804407060042	0.780490864025484	17108	14743	C2	0.75	2	2	3	1	3	0.00200902203530021	0:0.95	0.95	0.75	FALSE	20000	FALSE	NA	NA	NA	0.00405926100417284	0.782843603966523	0.00405926100417284	0.782843603966523	14934	14444	C1	0.75	1	1	2	1	2	0.00202963050208642	0:0.95	0.95	0.75	FALSE	20000	FALSE	chr1:chr2:chr3:chr4:chr5:chr6:chr7:chr8:chr9:chr10:chr11:chr12:chr13:chr14:chr15:chr16:chr17:chr18:chr19:chr20:chr21:chr22:chrX	01:01:00	2	Haematological	NA
HAEM687-01_HAEM687-11	NA	0.00295191486056086	0.841929467005753	0.00295191486056086	0.841929467005753	2087	1385	C1	0.75	1	1	2	1	3	0.00147595743028043	0:0.95	0.95	0.75	FALSE	20000	FALSE	NA	NA	NA	0.00305366821894801	0.839963944918299	0.00305366821894801	0.839963944918299	2052	1408	C1	0.75	2	2	3	1	3	0.00152683410947401	0:0.95	0.95	0.75	FALSE	20000	FALSE	chr1:chr2:chr3:chr4:chr5:chr6:chr7:chr8:chr9:chr10:chr11:chr12:chr13:chr14:chr15:chr16:chr17:chr18:chr19:chr20:chr21:chr22:chrX	01:01:00	2	Haematological	NA
HAEM688-01_HAEM688-11	NA	0.00346396024539083	0.702869638033586	0.00346396024539083	0.702869638033586	2648	1584	C1	0.75	3	3	4	1	2	0.00173198012269541	0:0.95	0.95	0.75	FALSE	20000	FALSE	NA	NA	NA	0.00345321430712207	0.702253586251905	0.00345321430712207	0.702253586251905	2442	1680	C1	0.75	2	2	3	2	2	0.0163426678272584:0.00105657468511048	0:0.95	0.95	0.75	FALSE	20000	FALSE	chr1:chr2:chr3:chr4:chr5:chr6:chr7:chr8:chr9:chr10:chr11:chr12:chr13:chr14:chr15:chr16:chr17:chr18:chr19:chr20:chr21:chr22:chrX	01:01:00	2	Haematological	NA
HAEM689-01_HAEM689-11	NA	0.00517703140817817	0.940988067544824	0.00517703140817817	0.940988067544824	2895	2486	C1	0.75	1	1	2	1	2	0.00258851570408909	0:0.95	0.95	0.75	FALSE	20000	FALSE	NA	NA	NA	0.00517802738078115	0.941403144717769	0.00517802738078115	0.941403144717769	2752	2435	C1	0.75	1	1	2	1	2	0.00258901369039057	0:0.95	0.95	0.75	FALSE	20000	FALSE	chr1:chr2:chr3:chr4:chr5:chr6:chr7:chr8:chr9:chr10:chr11:chr12:chr13:chr14:chr15:chr16:chr17:chr18:chr19:chr20:chr22:chrX:chr21	01:01:00	2	Haematological	NA
HAEM690-01_HAEM690-11	NA	0.247154622004257	0.827475287706915	0.247154622004257	0.827475287706915	854	343	C1	0.75	2	2	3	1	2	0.123577311002128	0:0.95	0.95	0.75	FALSE	20000	FALSE	NA	NA	NA	0.248082211608047	0.829038467104156	0.248082211608047	0.829038467104156	835	330	C1	0.75	2	2	3	1	2	0.124041105804024	0:0.95	0.95	0.75	FALSE	20000	FALSE	chr1:chr2:chr3:chr4:chr5:chr6:chr7:chr8:chr9:chr10:chr11:chr12:chr13:chr14:chr15:chr16:chr17:chr18:chr19:chr20:chr21:chr22:chrX	01:01:00	2	Haematological	NA
HAEM691-01_HAEM691-11	NA	0.00246842473361583	0.154661801960635	0.00246842473361583	0.154661801960635	1612	1333	C1	0.75	1	1	2	1	1	0.00123421236680792	0:0.95	0.95	0.75	FALSE	20000	FALSE	NA	NA	NA	0.00247448190535107	0.154743868751794	0.00247448190535107	0.154743868751794	1610	1331	C1	0.75	1	1	2	1	1	0.00123724095267553	0:0.95	0.95	0.75	FALSE	20000	FALSE	chr1:chr2:chr3:chr4:chr5:chr6:chr7:chr8:chr9:chr10:chr11:chr12:chr13:chr14:chr16:chr17:chr18:chr19:chr20:chr22:chrX:chr15:chr21	01:01:00	2	Haematological	NA
HAEM692-01_HAEM692-11	NA	0.00869565217391304	0.111654318205656	0.00869565217391304	0.111654318205656	52	52	C1	0.75	1	1	2	1	2	0.00434782608695652	0:0.95	0.95	0.75	FALSE	20000	FALSE	NA	NA	NA	0.00869565217391304	0.111654318205656	0.00869565217391304	0.111654318205656	52	52	C1	0.75	1	1	2	1	2	0.00434782608695652	0:0.95	0.95	0.75	FALSE	20000	FALSE	chr1:chr2:chr3:chr4:chr5:chr6:chr7:chr8:chr9:chr10:chr11:chr12:chr13:chr14:chr15:chr16:chr17:chr18:chr19:chr20:chr21:chr22:chrX	01:01:00	2	Haematological	NA
HAEM693-01_HAEM693-11	NA	0.00526326022798602	0.876548444760135	0.00526326022798602	0.876548444760135	948	697	C1	0.75	2	2	3	2	3	0.00185996706646308:0.0158571906069562	0:0.95	0.95	0.75	FALSE	20000	FALSE	NA	NA	NA	0.00504742133756665	0.876996287055337	0.00504742133756665	0.876996287055338	911	692	C1	0.75	2	2	3	1	3	0.00252371066878333	0:0.95	0.95	0.75	FALSE	20000	FALSE	chr1:chr2:chr3:chr4:chr5:chr6:chr7:chr8:chr9:chr10:chr11:chr12:chr13:chr14:chr15:chr16:chr17:chr18:chr19:chr20:chr21:chr22:chrX	01:01:00	2	Haematological	NA
HAEM694-01_HAEM694-11	NA	0.00387562186405142	0.671311010561347	0.00387562186405142	0.671311010561347	1255	748	C1	0.75	1	1	2	2	3	0.108479749897807:0.00123311506198173	0:0.95	0.95	0.75	FALSE	20000	FALSE	NA	NA	NA	0.0037328094302554	0.739473791258074	0.0037328094302554	0.739473791258074	833	528	C1	0.75	2	2	3	1	2	0.0018664047151277	0:0.95	0.95	0.75	FALSE	20000	FALSE	chr1:chr2:chr3:chr4:chr5:chr6:chr7:chr8:chr9:chr10:chr11:chr12:chr13:chr14:chr15:chr16:chr17:chr18:chr19:chr20:chr21:chr22:chrX	01:01:00	2	Haematological	NA
HAEM695-01_HAEM695-11	NA	0.00431335975751923	0.150161201429135	0.00431335975751923	0.150161201429135	472	472	C1	0.75	1	1	2	1	1	0.00215667987875962	0:0.95	0.95	0.75	FALSE	20000	FALSE	NA	NA	NA	0.00433382137628111	0.150356901608531	0.00433382137628111	0.150356901608531	471	471	C1	0.75	1	1	2	1	1	0.00216691068814056	0:0.95	0.95	0.75	FALSE	20000	FALSE	chr1:chr2:chr3:chr4:chr5:chr6:chr7:chr8:chr9:chr10:chr11:chr12:chr13:chr14:chr15:chr17:chr18:chr19:chr20:chr21:chr22:chrX:chr16	01:01:00	2	Haematological	NA
HAEM696-01_HAEM696-11	NA	0.127928639981934	0.941156995395671	0.127928639981934	0.941156995395671	1243	497	C1	0.75	2	2	3	1	3	0.0639643199909671	0:0.95	0.95	0.75	FALSE	20000	FALSE	NA	NA	NA	0.127833645815579	0.940435415001747	0.127833645815579	0.940435415001747	1234	494	C1	0.75	2	2	3	1	3	0.0639168229077893	0:0.95	0.95	0.75	FALSE	20000	FALSE	chr1:chr2:chr3:chr4:chr5:chr6:chr7:chr8:chr9:chr10:chr11:chr12:chr13:chr14:chr15:chr16:chr18:chr19:chr20:chr21:chr22:chrX:chr17	01:01:00	2	Haematological	NA
HAEM697-01_HAEM697-11	NA	0.0440271932664293	0.575267743829534	0.0440271932664293	0.575267743829534	532	82	C1	0.75	2	2	3	1	3	0.0220135966332146	0:0.95	0.95	0.75	FALSE	20000	FALSE	NA	NA	NA	0.0374958151991965	0.535645764774909	0.0374958151991965	0.535645764774909	499	79	C1	0.75	2	2	3	1	3	0.0187479075995983	0:0.95	0.95	0.75	FALSE	20000	FALSE	chr1:chr2:chr3:chr4:chr5:chr6:chr7:chr8:chr9:chr10:chr11:chr12:chr13:chr14:chr15:chr16:chr17:chr18:chr19:chr20:chr21:chr22:chrX	01:01:00	2	Haematological	NA
HAEM698-01_HAEM698-11	NA	0.0042505737501477	0.592647150816458	0.0042505737501477	0.592647150816458	1450	839	C1	0.75	2	2	3	2	2	0.0317712739808094:0.000700600588717665	0:0.95	0.95	0.75	FALSE	20000	FALSE	NA	NA	NA	0.00378931413414172	0.592600050679418	0.00378931413414172	0.592600050679418	1319	763	C1	0.75	2	2	3	1	2	0.00189465706707086	0:0.95	0.95	0.75	FALSE	20000	FALSE	chr1:chr2:chr3:chr4:chr5:chr6:chr7:chr8:chr9:chr10:chr11:chr12:chr13:chr14:chr15:chr16:chr17:chr18:chr19:chr20:chr21:chr22:chrX	01:01:00	2	Haematological	NA
HAEM699-01_HAEM699-11	NA	0.0646382867589449	0.968260370834419	0.0646382867589449	0.968260370834419	1394	861	C2	0.75	3	3	4	1	3	0.0323191433794724	0:0.95	0.95	0.75	FALSE	20000	FALSE	NA	NA	NA	0.0645379744692378	0.96802171327261	0.0645379744692378	0.96802171327261	1231	831	C1	0.75	2	2	3	1	3	0.0322689872346189	0:0.95	0.95	0.75	FALSE	20000	FALSE	chr1:chr2:chr3:chr4:chr5:chr6:chr7:chr8:chr9:chr10:chr11:chr12:chr13:chr14:chr15:chr16:chr17:chr18:chr19:chr20:chr22:chrX:chr21	01:01:00	2	Haematological	NA
[truncated: 95 more rows]
[truncated: 14 more columns]

## Sheet: Figure 6 and S7
VCF	magzTIN	TIN	TIT	TIN_rf	TIT_rf	n_mutations_total	n_mutations_clonal	clonal_cluster	latentvar_clonal_cutoff	betas_mobster	tail_mobster	K_mobster	n_binomial_clusters_bmix	n_binomial_clusters_viber	binomial_peaks_bmix	params_VAF_range_tumour	params_cutoff_miscalled_clonal	params_cutoff_lv_assignment	params_cutoff_lv_assignment_dynamic	params_N	params_FAST	cna_params_used_chromosomes	cna_params_karyotype	cna_params_ploidy	TIN_CNA	TIT_CNA	TIN_rf_CNA	TIT_rf_CNA	n_mutations_total_CNA	n_mutations_clonal_CNA	clonal_cluster_CNA	latentvar_clonal_cutoff_CNA	betas_mobster_CNA	tail_mobster_CNA	K_mobster_CNA	n_binomial_clusters_bmix_CNA	n_binomial_clusters_viber_CNA	binomial_peaks_bmix_CNA	params_VAF_range_tumour_CNA	params_cutoff_miscalled_clonal_CNA	params_cutoff_lv_assignment_CNA	params_cutoff_lv_assignment_dynamic_CNA	params_N_CNA	params_FAST_CNA	cna_params_used_chromosomes_CNA	cna_params_karyotype_CNA	cna_params_ploidy_CNA	Cohort	ccube
[truncated: 166 more rows]
[truncated: 12 more columns]

[truncated: 6 more sheets: Figure 3 (ALL inside 100k), Figure 3 (AML), Figure 3 (ALL outside 100k), Figure 5 panel (b) , Figure 5 panel (c), Figure 5 panels (d,e)]
